# Supplementary material for: Assessment of somatic single-nucleotide variation in brain tissue of cases with schizophrenia
Source: Transl Psychiatry. 2019 Jan 17;9:21. doi: 10.1038/s41398-018-0342-0 (PMC6336839; doi:10.1038/s41398-018-0342-0)
Supplement: Supplementary file 3 — Supplementary Table 1 [file 41398_2018_342_MOESM3_ESM.xlsx]

## Sheet: Sample Description
Sample ID	Diagnosis	Gender	Age of Death	PMI (min)
C1	Control	Male	75	300
C2	Control	Male	76	175
C3	Control	Female	90	105
C4	Control	Female	90	350
C5	Control	Male	64	1400
C6	Control	Female	85	480
C7	Control	Male	79	780
C8	Control	Male	93	210
C9	Control	Female	85	300
C10	Control	Male	84	175
S1	SCZ	Male	78	1570
S2*	SCZ	Female	86	455
S3	SCZ	Female	86	330
S4	SCZ	Male	84	315
S5	SCZ	Male	64	260
S6	SCZ	Female	89	2700
S7	SCZ	Female	89	578
S8	SCZ	Male	79	551
S9	SCZ	Male	84	1064
* The non-neuronal was removed due to an excess of somatic variants.
One control sample was removed due to a sample swap resulting in no matched muscle specimen.
