# Supplementary material for: Assessment of somatic single-nucleotide variation in brain tissue of cases with schizophrenia
Source: Transl Psychiatry. 2019 Jan 17;9:21. doi: 10.1038/s41398-018-0342-0 (PMC6336839; doi:10.1038/s41398-018-0342-0)
Supplement: Supplementary file 4 — Supplementary Table 2 [file 41398_2018_342_MOESM4_ESM.xlsx]

## Sheet: clone seq oligos
sanger
Variant	Affected gene	Forward	Reverse (complement)
chrX:75650577|C>G	MAGEE1	AAGATGCTGCCAGAGCCTTT	CAGGCCTGTTTGGACTGTCT
chr22:32198753|C>T	DEPDC5	GGGCAGAATGCTCTGAGAGTG	GAAGCTCACAGTTCTAAGGGGA
chr12:49360144|G>A	WNT10B	CACATAGCAGCACCAGTGGA	TGCTTCACCTCTTTTCCCCC
