# Supplementary material for: Assessment of somatic single-nucleotide variation in brain tissue of cases with schizophrenia
Source: Transl Psychiatry. 2019 Jan 17;9:21. doi: 10.1038/s41398-018-0342-0 (PMC6336839; doi:10.1038/s41398-018-0342-0)
Supplement: Supplementary file 5 — Supplementary Table 3 [file 41398_2018_342_MOESM5_ESM.xlsx]

## Sheet: dPCR probes and oligos
Target	Assay ID	Forward Primer Seq.	Reverse Primer Seq.	Ref	Alt	Reporter 1 Sequence	Context sequence_20bp
WNT10B	AHVJOCB	AAAGTAGACCAGCTCTCCTGAGA	GATACCCACAACCGCAATTCTG	G	A	TCTGCGTCCCCGTCGC	GAGAGGCGAC[G/A]GGGACGCAGA
GLUD2	AH21DDN	CCATGAAGTATAACCTGGGATTGGA	CAGCTTCACTGTACACTTTGAAGAC	C	G	TAGGCAGCTGTTCTCA	GACCTGAGAA[C/G]AGCTGCCTAT
MAGEE1	AH1SE7F	CCTGAGTCAAGATTGGAGAGCAA	GGTATAGGCAGCTTAGTTGAATCCA	C	G	TGCACCAGCTTCCTT	GGCAAGGAAG[C/G]TGGTGCAGTT
DEPDC5	AH21C4J	GGGCAGAATGCTCTGAGAGTG	GAAGCTCACAGTTCTAAGGGGA	C	T	CGGGCGTGATCACC	GTGGTGATCA[C/T]GCCCGGGGTG
EP300	ANKA4UJ	GCAGCCTGGGCAGTCT	GATGACACAAACTTACTCATGTTGCT	C	T	ATGGGCCGCATGCC	CCAAGGCATG[C/T]GGCCCATGAG
FSTL5	ANMFYEG	CAGGCACTATGAGCAGATTCAGAAT	TGGCCTTAAATCCTATCAGCCTCTA	G	A	TTATGTCGCAATCTC	ACCTTATGTC[G/A]CAATCTCATT
MCPH1	ANNKTYE	CACTTCGCACCCTGAATGTG	CACACAGGGCTTACCCAATCATAA	C	T	AGCCACGCGCAATT	GGGAATTGCG[C/T]GTGGCTGCTG
