# Supplementary material for: Assessment of somatic single-nucleotide variation in brain tissue of cases with schizophrenia
Source: Transl Psychiatry. 2019 Jan 17;9:21. doi: 10.1038/s41398-018-0342-0 (PMC6336839; doi:10.1038/s41398-018-0342-0)
Supplement: Supplementary file 6 — Supplementary Table 4 [file 41398_2018_342_MOESM6_ESM.xlsx]

## Sheet: SeqMetricTable
Sample ID	Cell Type	Total paired-end reads	Percentage of mapped reads	bp coverage of aligned reads	Percentage of mismatch rate	Percentage of indel rate	Percentage of chimeras	Percentage of strand balance	Total unique paired-end reads	Percentage of unique to total reads	bp coverage of unique reads	On target bp coverage	Mean target coverage	Percentage of target bases with 50x coverage	Percentage of target bases with 100x coverage	TiTv
C1	Neuronal	359029240	0.992258	43811489901	0.004644	0.000123	0.001197	0.499998	213667418	0.595125	25662972938	20416497297	232.973	0.892791	0.734605	2.33045
C1	Non-Neuronal	364316562	0.993055	44549087136	0.004819	0.000122	0.001195	0.499976	225918178	0.620115	27239440778	21250484822	242.489	0.88872	0.736696	2.33158
C2	Neuronal	301250034	0.99485	37047712393	0.003534	0.000109	0.00092	0.499982	200085542	0.664184	24355873129	20265702983	231.266	0.882241	0.719741	2.30652
C2	Non-Neuronal	312535962	0.994424	38323395535	0.003542	0.000116	0.001258	0.499984	214478304	0.686252	25981663596	19998563171	228.211	0.888227	0.729202	2.30831
C3	Neuronal	375123196	0.993464	45937439418	0.004148	0.000121	0.001464	0.499983	248781354	0.663199	30066135502	21228852744	242.302	0.890468	0.734278	2.29332
C3	Non-Neuronal	245761106	0.992922	30059732422	0.003538	0.000118	0.001067	0.499989	144233236	0.586884	17373696271	13788831468	157.406	0.795294	0.607326	2.30723
C4	Neuronal	346562744	0.993279	42585430006	0.005039	8.4e-05	0.000802	0.499939	203583650	0.587437	24709312190	21507670416	245.581	0.90554	0.741081	2.30447
C4	Non-Neuronal	380467830	0.993244	46469063068	0.00462	8.7e-05	0.000794	0.499954	192528668	0.506031	23109574605	20372506673	232.703	0.871623	0.698938	2.31239
C5	Neuronal	151814982	0.993305	18638430846	0.005511	8.2e-05	0.000656	0.499962	111252140	0.732814	13540428707	12100277520	138.15	0.74182	0.509076	2.33263
C5	Non-Neuronal	169112898	0.993909	20755347856	0.005331	8.3e-05	0.000703	0.499963	117338566	0.693848	14260433749	12829452730	146.474	0.748891	0.534903	2.3408
C6	Neuronal	406156374	0.993248	49674201511	0.004327	0.000123	0.001388	0.499985	257131614	0.633085	30994344777	21793622407	248.935	0.894695	0.741995	2.30686
C6	Non-Neuronal	339520568	0.993958	41689758718	0.00397	0.000116	0.001257	0.49998	230860020	0.679959	28021506320	19837703466	226.583	0.906506	0.737599	2.29249
C7	Neuronal	246484422	0.993255	30143698510	0.004719	8.7e-05	0.000785	0.499974	152624582	0.619206	18410954237	15841849698	180.809	0.798897	0.610881	2.36362
C7	Non-Neuronal	186280816	0.991783	22816705640	0.005266	8.4e-05	0.00062	0.49998	127466294	0.68427	15446349776	13892697774	158.589	0.781173	0.571104	2.35553
C8	Neuronal	353081944	0.991357	43208549643	0.003551	0.00012	0.002086	0.499926	220360658	0.624106	26562699047	18807146972	214.609	0.89572	0.718248	2.29483
C8	Non-Neuronal	343385116	0.992341	42046772169	0.003642	0.000119	0.001715	0.499948	233804260	0.680881	28269769153	20865034358	238.098	0.900071	0.738866	2.29616
C9	Neuronal	379809164	0.992731	46650294168	0.005418	8.1e-05	0.00076	0.500003	224372552	0.590751	27211617233	23291264674	266.051	0.928056	0.783078	2.3415
C9	Non-Neuronal	369614490	0.991071	45340444934	0.005308	8.3e-05	0.000843	0.499986	221748754	0.599946	26839357898	22644874384	258.681	0.925568	0.776049	2.34138
C10	Neuronal	282769666	0.994329	34682795349	0.003193	0.000113	0.001291	0.499948	190425634	0.67343	23110256546	19327841724	220.56	0.871068	0.705416	2.30501
C10	Non-Neuronal	213072242	0.995208	26138537122	0.002997	0.000117	0.000995	0.499975	153357384	0.719744	18641823355	15683911153	178.995	0.821757	0.637048	2.31306
S1	Neuronal	362496730	0.990622	43785643903	0.004686	9e-05	0.000875	0.499964	172300026	0.475315	20272710616	17498911259	199.71	0.807271	0.642748	2.33097
S1	Non-Neuronal	193073308	0.994693	23692260625	0.005249	8.3e-05	0.000632	0.499969	129504662	0.670754	15728375164	14033490963	160.188	0.771882	0.569377	2.35139
S2	Neuronal	344906172	0.992128	42177770774	0.004193	0.000115	0.001221	0.499968	237619770	0.68894	28706857845	22139280643	252.852	0.899212	0.754779	2.30127
S3	Neuronal	385051772	0.992195	47290990175	0.005386	8.3e-05	0.000833	0.499997	227326212	0.590378	27553963867	23033994666	263.12	0.92547	0.777068	2.31027
S3	Non-Neuronal	257354062	0.993159	31491689061	0.004834	8.4e-05	0.000698	0.499974	155268958	0.603328	18746675749	16525939285	188.786	0.825562	0.635054	2.33389
S4	Neuronal	332211842	0.993927	40793030926	0.003885	0.000108	0.001047	0.499975	223838170	0.673781	27195538985	22303359318	254.517	0.906649	0.756777	2.27437
S4	Non-Neuronal	305514104	0.994285	37602689336	0.003809	0.000103	0.000874	0.499967	209709446	0.686415	25570492303	21473697251	245.049	0.905034	0.750042	2.28009
S5	Neuronal	271164770	0.990523	33080693710	0.005134	8.9e-05	0.00084	0.499958	155832394	0.574678	18685459477	15801776752	180.344	0.816485	0.625612	2.31562
S5	Non-Neuronal	180347444	0.991278	22026153271	0.005871	8.1e-05	0.000692	0.499979	124907218	0.692592	15095632289	13583152286	155.069	0.774189	0.561082	2.33431
S6	Neuronal	358980800	0.991453	43874418428	0.005053	8.4e-05	0.00078	0.499963	197770066	0.550921	23782328612	21189611341	242.038	0.88666	0.719643	2.31589
S6	Non-Neuronal	363172414	0.991357	44334070451	0.005512	8.5e-05	0.00091	0.499976	197572294	0.544018	23712546998	20544657580	234.662	0.879679	0.707375	2.32167
S7	Neuronal	353385462	0.992269	43161714794	0.004307	0.000104	0.001287	0.499971	221295472	0.626216	26657041482	21826816940	249.265	0.896728	0.747868	2.32156
S7	Non-Neuronal	387059554	0.993018	47264920975	0.003997	0.000108	0.001252	0.499978	235004222	0.607153	28281765375	22761235662	259.992	0.896546	0.753272	2.32236
S8	Neuronal	176473500	0.99079	21614526201	0.006461	8.3e-05	0.00078	0.500009	127967586	0.725138	15520935102	13689256110	156.286	0.79057	0.563503	2.35344
S8	Non-Neuronal	375205676	0.990999	45422773661	0.004753	9.1e-05	0.001082	0.499976	167110408	0.445383	19683145590	16738098139	191.025	0.822159	0.642499	2.33551
S9	Neuronal	203500554	0.994464	24948368443	0.003403	0.0001	0.00095	0.499983	147390970	0.724278	17898574503	14948243702	170.593	0.810648	0.623128	2.32169
S9	Non-Neuronal	339413650	0.991203	41407501608	0.005046	0.000102	0.001174	0.499986	218519850	0.643816	26293924548	21285850193	242.893	0.892157	0.744747	2.30372
* The non-neuronal sample S2 was removed due to an excess of somatic variants.
