# Supplementary material for: Assessment of somatic single-nucleotide variation in brain tissue of cases with schizophrenia
Source: Transl Psychiatry. 2019 Jan 17;9:21. doi: 10.1038/s41398-018-0342-0 (PMC6336839; doi:10.1038/s41398-018-0342-0)
Supplement: Supplementary file 7 — Supplementary Table 5 [file 41398_2018_342_MOESM7_ESM.xlsx]

## Sheet: hypothesis_free_geneset_results
Gene Set	P value	FDR	Gene Set Size	Overlap with schizophrenia (23 total genes)	Overlap with control (7 total genes)	Odds Ratio	Schizophrenia genes	Control genes
GO_CHEMICAL_HOMEOSTASIS	0.010974	0.422408	870	3	0	6.72269	EP300; NOX4; ATP7A	-
GO_CIRCULATORY_SYSTEM_DEVELOPMENT	0.010974	0.422408	787	3	0	6.72269	EP300; NOX4; ATP7A	-
GO_NEGATIVE_REGULATION_OF_CELL_CYCLE	0.010974	0.422408	425	3	0	6.72269	EP300; WNT10B; MCPH1	-
GO_REGULATION_OF_SEQUENCE_SPECIFIC_DNA_BINDING_TRANSCRIPTION_FACTOR_ACTIVITY	0.010974	0.422408	363	3	0	6.72269	EP300; WNT10B; CARD14	-
GO_RESPONSE_TO_INORGANIC_SUBSTANCE	0.010974	0.422408	474	3	0	6.72269	EP300; WNT10B; ATP7A	-
GO_RESPONSE_TO_OXIDATIVE_STRESS	0.010974	0.422408	351	3	0	6.72269	EP300; NOX4; ATP7A	-
REACTOME_DEVELOPMENTAL_BIOLOGY	0.010974	0.422408	387	3	0	6.72269	EP300; MED8; WNT10B	-
GO_CELLULAR_RESPONSE_TO_OXYGEN_CONTAINING_COMPOUND	0.0110767	0.422408	797	4	0	8.62745	EP300; NOX4; WNT10B; ATP7A	-
GO_MUSCLE_STRUCTURE_DEVELOPMENT	0.0257142	0.422408	426	4	0	8.62745	EP300; NOX4; OBSCN; WNT10B	-
GO_POSITIVE_REGULATION_OF_CELL_DEATH	0.0257142	0.422408	601	4	0	8.62745	EP300; NOX4; OBSCN; WNT10B	-
GO_CARBOHYDRATE_HOMEOSTASIS	0.0257142	0.422408	168	2	0	4.81793	EP300; NOX4	-
GO_CELL_CYCLE_ARREST	0.0257142	0.422408	152	2	0	4.81793	WNT10B; MCPH1	-
GO_CELLULAR_RESPONSE_TO_LIPID	0.0257142	0.422408	453	2	0	4.81793	EP300; WNT10B	-
GO_CONNECTIVE_TISSUE_DEVELOPMENT	0.0257142	0.422408	193	2	0	4.81793	WNT10B; ATP7A	-
GO_MULTICELLULAR_ORGANISMAL_HOMEOSTASIS	0.0257142	0.422408	264	2	0	4.81793	TEX15; NOX4	-
GO_NEGATIVE_REGULATION_OF_TRANSCRIPTION_FROM_RNA_POLYMERASE_II_PROMOTER	0.0257142	0.422408	728	2	0	4.81793	EP300; WNT10B	-
GO_OXIDATION_REDUCTION_PROCESS	0.0257142	0.422408	871	2	0	4.81793	NOX4; GLUD2	-
GO_POSITIVE_REGULATION_OF_CYTOSKELETON_ORGANIZATION	0.0257142	0.422408	174	2	0	4.81793	EP300; NOX4	-
GO_POSITIVE_REGULATION_OF_INTRACELLULAR_SIGNAL_TRANSDUCTION	0.0257142	0.422408	869	2	0	4.81793	NOX4; CARD14	-
GO_REGULATION_OF_DNA_METABOLIC_PROCESS	0.0257142	0.422408	336	2	0	4.81793	TEX15; NOX4	-
GO_REGULATION_OF_PROTEIN_STABILITY	0.0257142	0.422408	219	2	0	4.81793	EP300; WNT10B	-
GO_REGULATION_OF_PROTEOLYSIS	0.0257142	0.422408	701	2	0	4.81793	EP300; WNT10B	-
GO_RESPONSE_TO_ACID_CHEMICAL	0.0257142	0.422408	315	2	0	4.81793	EP300; WNT10B	-
GO_RESPONSE_TO_CARBOHYDRATE	0.0257142	0.422408	167	2	0	4.81793	EP300; NOX4	-
GO_RESPONSE_TO_GROWTH_FACTOR	0.0257142	0.422408	471	2	0	4.81793	EP300; NOX4	-
GO_RESPONSE_TO_HORMONE	0.0257142	0.422408	884	2	0	4.81793	EP300; WNT10B	-
GO_RESPONSE_TO_OXYGEN_LEVELS	0.0257142	0.422408	309	2	0	4.81793	EP300; NOX4	-
GO_RESPONSE_TO_RADIATION	0.0257142	0.422408	409	2	0	4.81793	EP300; NOX4	-
GO_RESPONSE_TO_RETINOIC_ACID	0.0257142	0.422408	105	2	0	4.81793	EP300; WNT10B	-
GO_SKELETAL_MUSCLE_ORGAN_DEVELOPMENT	0.0257142	0.422408	132	2	0	4.81793	EP300; WNT10B	-
KEGG_MELANOGENESIS	0.0257142	0.422408	101	2	0	4.81793	EP300; WNT10B	-
KEGG_PATHWAYS_IN_CANCER	0.0257142	0.422408	323	2	0	4.81793	EP300; WNT10B	-
KEGG_WNT_SIGNALING_PATHWAY	0.0257142	0.422408	149	2	0	4.81793	EP300; WNT10B	-
REACTOME_SIGNALING_BY_GPCR	0.0257142	0.422408	872	2	0	4.81793	OBSCN; WNT10B	-
GO_CELLULAR_AMINO_ACID_METABOLIC_PROCESS	0.0258019	0.422408	330	3	0	6.72269	NOX4; GLUD2; ATP7A	-
GO_CELLULAR_RESPONSE_TO_ABIOTIC_STIMULUS	0.0258019	0.422408	255	3	0	6.72269	EP300; NOX4; WNT10B	-
GO_RESPONSE_TO_NITROGEN_COMPOUND	0.0258019	0.422408	849	3	0	6.72269	EP300; NOX4; WNT10B	-
GO_RESPONSE_TO_PURINE_CONTAINING_COMPOUND	0.0258019	0.422408	158	3	0	6.72269	EP300; NOX4; WNT10B	-
GO_STRIATED_MUSCLE_CELL_DIFFERENTIATION	0.0258019	0.422408	168	3	0	6.72269	NOX4; OBSCN; WNT10B	-
GO_ANATOMICAL_STRUCTURE_FORMATION_INVOLVED_IN_MORPHOGENESIS	0.0528387	0.422408	945	4	1	2.97011	EP300; OBSCN; WNT10B; ATP7A	PAFAH1B1
GO_CELLULAR_COMPONENT_MORPHOGENESIS	0.0528387	0.422408	887	4	1	2.97011	EP300; NOX4; OBSCN; ATP7A	PAFAH1B1
GO_ANATOMICAL_STRUCTURE_HOMEOSTASIS	0.0553632	0.422408	273	3	1	2.31437	TEX15; NOX4; ZSCAN4	POLA1
GO_IMMUNE_SYSTEM_DEVELOPMENT	0.0553632	0.422408	569	3	1	2.31437	EP300; WNT10B; ATP7A	PAFAH1B1
GO_REGULATION_OF_CELL_CYCLE	0.0553632	0.422408	932	3	1	2.31437	EP300; WNT10B; MCPH1	PAFAH1B1
GO_REGULATION_OF_TRANSFERASE_ACTIVITY	0.0553632	0.422408	924	3	1	2.31437	NOX4; DCUN1D4; CARD14	GCN1
GO_SKELETAL_SYSTEM_DEVELOPMENT	0.0553632	0.422408	450	3	1	2.31437	EP300; WNT10B; ATP7A	PAFAH1B1
GO_CELL_ACTIVATION	0.0599074	0.422408	554	2	0	4.81793	EP300; ATP7A	-
GO_CELLULAR_RESPONSE_TO_REACTIVE_OXYGEN_SPECIES	0.0599074	0.422408	103	2	0	4.81793	EP300; ATP7A	-
GO_EMBRYO_DEVELOPMENT	0.0599074	0.422408	890	2	0	4.81793	EP300; ATP7A	-
GO_GLAND_DEVELOPMENT	0.0599074	0.422408	395	2	0	4.81793	EP300; ATP7A	-
GO_LYMPHOCYTE_DIFFERENTIATION	0.0599074	0.422408	203	2	0	4.81793	EP300; ATP7A	-
GO_MITOCHONDRION_ORGANIZATION	0.0599074	0.422408	587	2	0	4.81793	OBSCN; ATP7A	-
GO_NEGATIVE_REGULATION_OF_CELL_DEATH	0.0599074	0.422408	854	2	0	4.81793	EP300; CARD14	-
GO_NEGATIVE_REGULATION_OF_CELL_PROLIFERATION	0.0599074	0.422408	636	2	0	4.81793	NOX4; WNT10B	-
GO_PEPTIDYL_AMINO_ACID_MODIFICATION	0.0599074	0.422408	814	2	0	4.81793	EP300; ATP7A	-
GO_PEPTIDYL_LYSINE_MODIFICATION	0.0599074	0.422408	302	2	0	4.81793	EP300; ATP7A	-
GO_POSITIVE_REGULATION_OF_HYDROLASE_ACTIVITY	0.0599074	0.422408	882	2	0	4.81793	DEPDC5; OBSCN	-
GO_PROTEIN_LOCALIZATION_TO_ORGANELLE	0.0599074	0.422408	542	2	0	4.81793	TEX15; OBSCN	-
GO_REGULATION_OF_PROTEIN_LOCALIZATION	0.0599074	0.422408	938	2	0	4.81793	TEX15; EP300	-
GO_RESPIRATORY_SYSTEM_DEVELOPMENT	0.0599074	0.422408	197	2	0	4.81793	EP300; ATP7A	-
GO_RESPONSE_TO_CYTOKINE	0.0599074	0.422408	697	2	0	4.81793	EP300; CARD14	-
GO_RESPONSE_TO_TUMOR_NECROSIS_FACTOR	0.0599074	0.422408	230	2	0	4.81793	EP300; CARD14	-
GO_TRANSCRIPTION_FROM_RNA_POLYMERASE_II_PROMOTER	0.0599074	0.422408	714	2	0	4.81793	EP300; MED8	-
GO_TUBE_DEVELOPMENT	0.0599074	0.422408	552	2	0	4.81793	EP300; ATP7A	-
REACTOME_FATTY_ACID_TRIACYLGLYCEROL_AND_KETONE_BODY_METABOLISM	0.0599074	0.422408	170	2	0	4.81793	EP300; MED8	-
GO_AGING	0.0599074	0.422408	262	1	0	2.91317	NOX4	-
GO_CARDIAC_MUSCLE_TISSUE_DEVELOPMENT	0.0599074	0.422408	140	1	0	2.91317	NOX4	-
GO_CELL_FATE_COMMITMENT	0.0599074	0.422408	226	1	0	2.91317	WNT10B	-
GO_GROWTH	0.0599074	0.422408	407	1	0	2.91317	WNT10B	-
GO_INFLAMMATORY_RESPONSE	0.0599074	0.422408	449	1	0	2.91317	NOX4	-
GO_NEGATIVE_REGULATION_OF_EPITHELIAL_CELL_PROLIFERATION	0.0599074	0.422408	115	1	0	2.91317	WNT10B	-
GO_POSITIVE_REGULATION_OF_CELL_PROLIFERATION	0.0599074	0.422408	792	1	0	2.91317	WNT10B	-
GO_POSITIVE_REGULATION_OF_WNT_SIGNALING_PATHWAY	0.0599074	0.422408	152	1	0	2.91317	WNT10B	-
GO_REGENERATION	0.0599074	0.422408	159	1	0	2.91317	WNT10B	-
GO_REGULATION_OF_CELLULAR_COMPONENT_MOVEMENT	0.0599074	0.422408	759	1	0	2.91317	NOX4	-
GO_REGULATION_OF_CELLULAR_PROTEIN_CATABOLIC_PROCESS	0.0599074	0.422408	274	1	0	2.91317	WNT10B	-
GO_REGULATION_OF_EPITHELIAL_CELL_DIFFERENTIATION	0.0599074	0.422408	120	1	0	2.91317	WNT10B	-
GO_REGULATION_OF_EPITHELIAL_CELL_PROLIFERATION	0.0599074	0.422408	284	1	0	2.91317	WNT10B	-
GO_REGULATION_OF_ERK1_AND_ERK2_CASCADE	0.0599074	0.422408	233	1	0	2.91317	NOX4	-
GO_REGULATION_OF_FAT_CELL_DIFFERENTIATION	0.0599074	0.422408	105	1	0	2.91317	WNT10B	-
GO_REGULATION_OF_MAP_KINASE_ACTIVITY	0.0599074	0.422408	314	1	0	2.91317	NOX4	-
GO_REGULATION_OF_MUSCLE_TISSUE_DEVELOPMENT	0.0599074	0.422408	102	1	0	2.91317	WNT10B	-
GO_REGULATION_OF_OSSIFICATION	0.0599074	0.422408	174	1	0	2.91317	WNT10B	-
GO_REGULATION_OF_PROTEIN_COMPLEX_ASSEMBLY	0.0599074	0.422408	367	1	0	2.91317	WNT10B	-
GO_REGULATION_OF_PROTEIN_KINASE_B_SIGNALING	0.0599074	0.422408	120	1	0	2.91317	NOX4	-
GO_REGULATION_OF_REACTIVE_OXYGEN_SPECIES_METABOLIC_PROCESS	0.0599074	0.422408	150	1	0	2.91317	NOX4	-
GO_REGULATION_OF_WNT_SIGNALING_PATHWAY	0.0599074	0.422408	309	1	0	2.91317	WNT10B	-
GO_RESPONSE_TO_IONIZING_RADIATION	0.0599074	0.422408	146	1	0	2.91317	NOX4	-
GO_RESPONSE_TO_TRANSFORMING_GROWTH_FACTOR_BETA	0.0599074	0.422408	141	1	0	2.91317	NOX4	-
GO_RESPONSE_TO_WOUNDING	0.0599074	0.422408	549	1	0	2.91317	WNT10B	-
GO_SENSORY_PERCEPTION	0.0599074	0.422408	849	1	0	2.91317	WNT10B	-
GO_SKELETAL_SYSTEM_MORPHOGENESIS	0.0599074	0.422408	199	1	0	2.91317	WNT10B	-
GO_SULFUR_COMPOUND_METABOLIC_PROCESS	0.0599074	0.422408	347	1	0	2.91317	NOX4	-
GO_WNT_SIGNALING_PATHWAY	0.0599074	0.422408	349	1	0	2.91317	WNT10B	-
REACTOME_GPCR_LIGAND_BINDING	0.0599074	0.422408	392	1	0	2.91317	WNT10B	-
GO_REGULATION_OF_CELLULAR_COMPONENT_BIOGENESIS	0.106725	0.465737	759	3	1	2.31437	EP300; NOX4; WNT10B	LRSAM1
GO_RESPONSE_TO_ORGANIC_CYCLIC_COMPOUND	0.106725	0.465737	903	3	1	2.31437	EP300; NOX4; WNT10B	PLA2G4F
GO_ORGANIC_ACID_METABOLIC_PROCESS	0.111925	0.465737	939	3	1	2.31437	NOX4; GLUD2; ATP7A	PLA2G4F
GO_NEURON_DIFFERENTIATION	0.117116	0.465737	863	2	1	1.65863	WNT10B; ATP7A	PAFAH1B1
GO_ORGAN_MORPHOGENESIS	0.117116	0.465737	837	2	1	1.65863	EP300; WNT10B	PAFAH1B1
GO_POSITIVE_REGULATION_OF_CELL_CYCLE	0.117116	0.465737	326	2	1	1.65863	EP300; WNT10B	PAFAH1B1
GO_POSITIVE_REGULATION_OF_CELL_DIFFERENTIATION	0.117116	0.465737	816	2	1	1.65863	EP300; WNT10B	PAFAH1B1
GO_POSITIVE_REGULATION_OF_GROWTH	0.117116	0.465737	235	2	1	1.65863	EP300; WNT10B	PAFAH1B1
GO_POSITIVE_REGULATION_OF_ORGANELLE_ORGANIZATION	0.117116	0.465737	562	2	1	1.65863	EP300; NOX4	LRSAM1
GO_REGULATION_OF_CATABOLIC_PROCESS	0.117116	0.465737	730	2	1	1.65863	EP300; WNT10B	LRSAM1
GO_REGULATION_OF_CYTOSKELETON_ORGANIZATION	0.117116	0.465737	495	2	1	1.65863	EP300; NOX4	PAFAH1B1
GO_REGULATION_OF_DEVELOPMENTAL_GROWTH	0.117116	0.465737	283	2	1	1.65863	EP300; WNT10B	PAFAH1B1
GO_REGULATION_OF_GROWTH	0.117116	0.465737	627	2	1	1.65863	EP300; WNT10B	PAFAH1B1
GO_REGULATION_OF_MITOTIC_CELL_CYCLE	0.117116	0.465737	464	2	1	1.65863	EP300; WNT10B	PAFAH1B1
GO_ACTIVATION_OF_IMMUNE_RESPONSE	0.144911	0.465737	393	1	0	2.91317	EP300	-
GO_ACTIVATION_OF_PROTEIN_KINASE_ACTIVITY	0.144911	0.465737	277	1	0	2.91317	CARD14	-
GO_ANTERIOR_POSTERIOR_PATTERN_SPECIFICATION	0.144911	0.465737	194	1	0	2.91317	EP300	-
GO_APOPTOTIC_SIGNALING_PATHWAY	0.144911	0.465737	290	1	0	2.91317	EP300	-
GO_B_CELL_ACTIVATION	0.144911	0.465737	125	1	0	2.91317	EP300	-
GO_CARBOHYDRATE_DERIVATIVE_BIOSYNTHETIC_PROCESS	0.144911	0.465737	584	1	0	2.91317	ATP7A	-
GO_CELL_ACTIVATION_INVOLVED_IN_IMMUNE_RESPONSE	0.144911	0.465737	131	1	0	2.91317	ATP7A	-
GO_CELL_CELL_ADHESION	0.144911	0.465737	591	1	0	2.91317	ATP7A	-
GO_CELL_CYCLE_CHECKPOINT	0.144911	0.465737	193	1	0	2.91317	EP300	-
GO_CELLULAR_AMINO_ACID_CATABOLIC_PROCESS	0.144911	0.465737	112	1	0	2.91317	GLUD2	-
GO_CELLULAR_MACROMOLECULAR_COMPLEX_ASSEMBLY	0.144911	0.465737	687	1	0	2.91317	EP300	-
GO_CELLULAR_RESPONSE_TO_ALCOHOL	0.144911	0.465737	116	1	0	2.91317	EP300	-
GO_CELLULAR_RESPONSE_TO_OXYGEN_LEVELS	0.144911	0.465737	142	1	0	2.91317	EP300	-
GO_CELLULAR_RESPONSE_TO_STEROID_HORMONE_STIMULUS	0.144911	0.465737	215	1	0	2.91317	EP300	-
GO_CIRCADIAN_RHYTHM	0.144911	0.465737	136	1	0	2.91317	EP300	-
GO_COVALENT_CHROMATIN_MODIFICATION	0.144911	0.465737	327	1	0	2.91317	EP300	-
GO_DIGESTIVE_SYSTEM_DEVELOPMENT	0.144911	0.465737	149	1	0	2.91317	EP300	-
GO_DNA_TEMPLATED_TRANSCRIPTION_INITIATION	0.144911	0.465737	195	1	0	2.91317	MED8	-
GO_EXTRACELLULAR_STRUCTURE_ORGANIZATION	0.144911	0.465737	298	1	0	2.91317	ATP7A	-
GO_FAT_CELL_DIFFERENTIATION	0.144911	0.465737	104	1	0	2.91317	EP300	-
GO_FERTILIZATION	0.144911	0.465737	142	1	0	2.91317	TEX15	-
GO_GLYCOPROTEIN_METABOLIC_PROCESS	0.144911	0.465737	343	1	0	2.91317	ATP7A	-
GO_HEPATICOBILIARY_SYSTEM_DEVELOPMENT	0.144911	0.465737	129	1	0	2.91317	EP300	-
GO_HINDBRAIN_DEVELOPMENT	0.144911	0.465737	137	1	0	2.91317	ATP7A	-
GO_HOMEOSTASIS_OF_NUMBER_OF_CELLS	0.144911	0.465737	174	1	0	2.91317	TEX15	-
GO_IMMUNE_EFFECTOR_PROCESS	0.144911	0.465737	441	1	0	2.91317	ATP7A	-
GO_IN_UTERO_EMBRYONIC_DEVELOPMENT	0.144911	0.465737	311	1	0	2.91317	ATP7A	-
GO_INNATE_IMMUNE_RESPONSE_ACTIVATING_CELL_SURFACE_RECEPTOR_SIGNALING_PATHWAY	0.144911	0.465737	107	1	0	2.91317	EP300	-
GO_LEUKOCYTE_CELL_CELL_ADHESION	0.144911	0.465737	248	1	0	2.91317	ATP7A	-
GO_MAMMARY_GLAND_DEVELOPMENT	0.144911	0.465737	116	1	0	2.91317	ATP7A	-
GO_MEIOTIC_CELL_CYCLE	0.144911	0.465737	180	1	0	2.91317	TEX15	-
GO_NEGATIVE_REGULATION_OF_CATALYTIC_ACTIVITY	0.144911	0.465737	810	1	0	2.91317	EP300	-
GO_NEGATIVE_REGULATION_OF_CELL_CYCLE_PROCESS	0.144911	0.465737	210	1	0	2.91317	EP300	-
GO_NEGATIVE_REGULATION_OF_HYDROLASE_ACTIVITY	0.144911	0.465737	385	1	0	2.91317	EP300	-
GO_NOTCH_SIGNALING_PATHWAY	0.144911	0.465737	112	1	0	2.91317	EP300	-
GO_NUCLEOTIDE_EXCISION_REPAIR	0.144911	0.465737	111	1	0	2.91317	EP300	-
GO_ORGANELLE_DISASSEMBLY	0.144911	0.465737	181	1	0	2.91317	OBSCN	-
GO_ORGANONITROGEN_COMPOUND_CATABOLIC_PROCESS	0.144911	0.465737	342	1	0	2.91317	GLUD2	-
GO_PATTERN_SPECIFICATION_PROCESS	0.144911	0.465737	419	1	0	2.91317	EP300	-
GO_POSITIVE_REGULATION_OF_BINDING	0.144911	0.465737	128	1	0	2.91317	EP300	-
GO_POSITIVE_REGULATION_OF_CELLULAR_AMIDE_METABOLIC_PROCESS	0.144911	0.465737	105	1	0	2.91317	EP300	-
GO_POSITIVE_REGULATION_OF_CELLULAR_PROTEIN_LOCALIZATION	0.144911	0.465737	354	1	0	2.91317	EP300	-
GO_POSITIVE_REGULATION_OF_IMMUNE_SYSTEM_PROCESS	0.144911	0.465737	823	1	0	2.91317	EP300	-
GO_POSITIVE_REGULATION_OF_NF_KAPPAB_TRANSCRIPTION_FACTOR_ACTIVITY	0.144911	0.465737	132	1	0	2.91317	CARD14	-
GO_POSITIVE_REGULATION_OF_PROTEIN_LOCALIZATION_TO_NUCLEUS	0.144911	0.465737	130	1	0	2.91317	EP300	-
GO_POSITIVE_REGULATION_OF_PROTEIN_SECRETION	0.144911	0.465737	208	1	0	2.91317	EP300	-
GO_POSITIVE_REGULATION_OF_TRANSPORT	0.144911	0.465737	923	1	0	2.91317	EP300	-
GO_PROTEIN_ACYLATION	0.144911	0.465737	152	1	0	2.91317	EP300	-
GO_PROTEIN_PHOSPHORYLATION	0.144911	0.465737	937	1	0	2.91317	OBSCN	-
GO_REGULATION_OF_BINDING	0.144911	0.465737	284	1	0	2.91317	EP300	-
GO_REGULATION_OF_BODY_FLUID_LEVELS	0.144911	0.465737	495	1	0	2.91317	ATP7A	-
GO_REGULATION_OF_CELL_CYCLE_ARREST	0.144911	0.465737	107	1	0	2.91317	EP300	-
GO_REGULATION_OF_CELL_CYCLE_G1_S_PHASE_TRANSITION	0.144911	0.465737	146	1	0	2.91317	EP300	-
GO_REGULATION_OF_CHROMOSOME_ORGANIZATION	0.144911	0.465737	270	1	0	2.91317	EP300	-
GO_REGULATION_OF_CYSTEINE_TYPE_ENDOPEPTIDASE_ACTIVITY	0.144911	0.465737	212	1	0	2.91317	EP300	-
GO_REGULATION_OF_CYTOKINE_PRODUCTION	0.144911	0.465737	551	1	0	2.91317	EP300	-
GO_REGULATION_OF_GENE_EXPRESSION_EPIGENETIC	0.144911	0.465737	213	1	0	2.91317	EP300	-
GO_REGULATION_OF_INTRACELLULAR_TRANSPORT	0.144911	0.465737	612	1	0	2.91317	EP300	-
GO_REGULATION_OF_LIGASE_ACTIVITY	0.144911	0.465737	126	1	0	2.91317	DCUN1D4	-
GO_REGULATION_OF_MUSCLE_CELL_DIFFERENTIATION	0.144911	0.465737	152	1	0	2.91317	EP300	-
GO_REGULATION_OF_MUSCLE_SYSTEM_PROCESS	0.144911	0.465737	194	1	0	2.91317	EP300	-
GO_REGULATION_OF_NUCLEOTIDE_METABOLIC_PROCESS	0.144911	0.465737	209	1	0	2.91317	ATP7A	-
GO_REGULATION_OF_PROTEIN_MODIFICATION_BY_SMALL_PROTEIN_CONJUGATION_OR_REMOVAL	0.144911	0.465737	273	1	0	2.91317	DCUN1D4	-
GO_REGULATION_OF_PROTEIN_TARGETING	0.144911	0.465737	302	1	0	2.91317	EP300	-
GO_REGULATION_OF_RESPONSE_TO_DNA_DAMAGE_STIMULUS	0.144911	0.465737	144	1	0	2.91317	TEX15	-
GO_REGULATION_OF_RHO_PROTEIN_SIGNAL_TRANSDUCTION	0.144911	0.465737	109	1	0	2.91317	OBSCN	-
GO_REGULATION_OF_SECRETION	0.144911	0.465737	687	1	0	2.91317	EP300	-
GO_REGULATION_OF_SIGNAL_TRANSDUCTION_BY_P53_CLASS_MEDIATOR	0.144911	0.465737	161	1	0	2.91317	EP300	-
GO_REGULATION_OF_SMALL_GTPASE_MEDIATED_SIGNAL_TRANSDUCTION	0.144911	0.465737	279	1	0	2.91317	OBSCN	-
GO_REGULATION_OF_SYMBIOSIS_ENCOMPASSING_MUTUALISM_THROUGH_PARASITISM	0.144911	0.465737	203	1	0	2.91317	EP300	-
GO_REGULATION_OF_SYSTEM_PROCESS	0.144911	0.465737	508	1	0	2.91317	EP300	-
GO_REGULATION_OF_TYPE_I_INTERFERON_PRODUCTION	0.144911	0.465737	110	1	0	2.91317	EP300	-
GO_RESPONSE_TO_ALCOHOL	0.144911	0.465737	359	1	0	2.91317	EP300	-
GO_RESPONSE_TO_CALCIUM_ION	0.144911	0.465737	112	1	0	2.91317	EP300	-
GO_RESPONSE_TO_CORTICOSTEROID	0.144911	0.465737	175	1	0	2.91317	EP300	-
GO_RESPONSE_TO_DRUG	0.144911	0.465737	428	1	0	2.91317	EP300	-
GO_RESPONSE_TO_ENDOPLASMIC_RETICULUM_STRESS	0.144911	0.465737	229	1	0	2.91317	EP300	-
GO_RESPONSE_TO_ESTROGEN	0.144911	0.465737	216	1	0	2.91317	EP300	-
GO_RESPONSE_TO_ETHANOL	0.144911	0.465737	136	1	0	2.91317	EP300	-
GO_RESPONSE_TO_HYDROGEN_PEROXIDE	0.144911	0.465737	107	1	0	2.91317	EP300	-
GO_RESPONSE_TO_KETONE	0.144911	0.465737	180	1	0	2.91317	EP300	-
GO_RESPONSE_TO_TRANSITION_METAL_NANOPARTICLE	0.144911	0.465737	147	1	0	2.91317	ATP7A	-
GO_RESPONSE_TO_UV	0.144911	0.465737	127	1	0	2.91317	EP300	-
GO_RHYTHMIC_PROCESS	0.144911	0.465737	295	1	0	2.91317	EP300	-
GO_SEX_DIFFERENTIATION	0.144911	0.465737	254	1	0	2.91317	TEX15	-
GO_SIGNAL_TRANSDUCTION_BY_P53_CLASS_MEDIATOR	0.144911	0.465737	124	1	0	2.91317	EP300	-
GO_SMALL_MOLECULE_CATABOLIC_PROCESS	0.144911	0.465737	327	1	0	2.91317	GLUD2	-
GO_TRANSITION_METAL_ION_HOMEOSTASIS	0.144911	0.465737	105	1	0	2.91317	ATP7A	-
GO_TRANSITION_METAL_ION_TRANSPORT	0.144911	0.465737	107	1	0	2.91317	ATP7A	-
KEGG_CELL_CYCLE	0.144911	0.465737	124	1	0	2.91317	EP300	-
KEGG_HUNTINGTONS_DISEASE	0.144911	0.465737	165	1	0	2.91317	EP300	-
KEGG_JAK_STAT_SIGNALING_PATHWAY	0.144911	0.465737	145	1	0	2.91317	EP300	-
KEGG_NEUROACTIVE_LIGAND_RECEPTOR_INTERACTION	0.144911	0.465737	265	1	0	2.91317	GRIK4	-
PID_P53_DOWNSTREAM_PATHWAY	0.144911	0.465737	137	1	0	2.91317	EP300	-
REACTOME_FACTORS_INVOLVED_IN_MEGAKARYOCYTE_DEVELOPMENT_AND_PLATELET_PRODUCTION	0.144911	0.465737	120	1	0	2.91317	EP300	-
REACTOME_GENERIC_TRANSCRIPTION_PATHWAY	0.144911	0.465737	337	1	0	2.91317	MED8	-
REACTOME_HEMOSTASIS	0.144911	0.465737	442	1	0	2.91317	EP300	-
REACTOME_INNATE_IMMUNE_SYSTEM	0.144911	0.465737	248	1	0	2.91317	EP300	-
REACTOME_MEIOSIS	0.144911	0.465737	102	1	0	2.91317	TEX15	-
REACTOME_NEUROTRANSMITTER_RECEPTOR_BINDING_AND_DOWNSTREAM_TRANSMISSION_IN_THE_POSTSYNAPTIC_CELL	0.144911	0.465737	131	1	0	2.91317	GRIK4	-
REACTOME_SIGNALING_BY_RHO_GTPASES	0.144911	0.465737	113	1	0	2.91317	OBSCN	-
REACTOME_SIGNALLING_BY_NGF	0.144911	0.465737	212	1	0	2.91317	OBSCN	-
REACTOME_TRANSMEMBRANE_TRANSPORT_OF_SMALL_MOLECULES	0.144911	0.465737	409	1	0	2.91317	ATP7A	-
GO_DNA_METABOLIC_PROCESS	0.229514	0.728195	738	3	1	2.31437	TEX15; EP300; ZSCAN4	POLA1
GO_BEHAVIOR	0.239219	0.728195	509	2	1	1.65863	EP300; ATP7A	PAFAH1B1
GO_CENTRAL_NERVOUS_SYSTEM_DEVELOPMENT	0.239219	0.728195	855	2	1	1.65863	ATP7A; MCPH1	PAFAH1B1
GO_EPITHELIUM_DEVELOPMENT	0.239219	0.728195	926	2	1	1.65863	EP300; ATP7A	PAFAH1B1
GO_FOREBRAIN_DEVELOPMENT	0.239219	0.728195	351	2	1	1.65863	ATP7A; MCPH1	PAFAH1B1
GO_RESPONSE_TO_TOXIC_SUBSTANCE	0.239219	0.728195	243	2	1	1.65863	EP300; ATP7A	PLA2G4F
REACTOME_METABOLISM_OF_LIPIDS_AND_LIPOPROTEINS	0.239219	0.728195	470	2	1	1.65863	EP300; MED8	PLA2G4F
GO_CELLULAR_MODIFIED_AMINO_ACID_METABOLIC_PROCESS	0.239219	0.728195	209	1	1	1.00289	NOX4	PLA2G4F
GO_NEGATIVE_REGULATION_OF_CELL_DIFFERENTIATION	0.239219	0.728195	584	1	1	1.00289	WNT10B	PAFAH1B1
GO_POSITIVE_REGULATION_OF_MITOTIC_CELL_CYCLE	0.239219	0.728195	122	1	1	1.00289	WNT10B	PAFAH1B1
GO_REGULATION_OF_MAPK_CASCADE	0.239219	0.728195	651	1	1	1.00289	NOX4	PAFAH1B1
GO_SENSORY_ORGAN_DEVELOPMENT	0.239219	0.728195	493	1	1	1.00289	WNT10B	PAFAH1B1
GO_MITOTIC_CELL_CYCLE	0.260073	0.788204	764	2	2	1.00175	EP300; WNT10B	POLA1; PAFAH1B1
GO_CHROMOSOME_ORGANIZATION	0.421518	1	959	3	2	1.39779	TEX15; EP300; ZSCAN4	POLA1; PAFAH1B1
GO_REGULATION_OF_CELLULAR_RESPONSE_TO_STRESS	0.443694	1	688	2	2	1.00175	TEX15; EP300	LRSAM1; PAFAH1B1
GO_SINGLE_ORGANISM_CATABOLIC_PROCESS	0.443694	1	945	2	2	1.00175	OBSCN; GLUD2	PLA2G4F; PAFAH1B1
GO_CELL_CYCLE_PHASE_TRANSITION	0.443694	1	253	1	2	0.605708	WNT10B	POLA1; PAFAH1B1
GO_CELL_PROLIFERATION	0.443694	1	658	1	2	0.605708	WNT10B	POLA1; PAFAH1B1
GO_ION_TRANSMEMBRANE_TRANSPORT	0.453576	1	801	2	1	1.65863	ATP7A; GRIK4	KCNV2
GO_PROTEIN_MODIFICATION_BY_SMALL_PROTEIN_CONJUGATION_OR_REMOVAL	0.453576	1	827	2	1	1.65863	MED8; DCUN1D4	LRSAM1
GO_ACTIN_FILAMENT_BASED_PROCESS	0.469	1	442	1	1	1.00289	OBSCN	PAFAH1B1
GO_AUTOPHAGY	0.469	1	384	1	1	1.00289	OBSCN	LRSAM1
GO_BONE_DEVELOPMENT	0.469	1	155	1	1	1.00289	EP300	PAFAH1B1
GO_CELL_CELL_SIGNALING	0.469	1	747	1	1	1.00289	GRIK4	PAFAH1B1
GO_CELL_DIVISION	0.469	1	459	1	1	1.00289	2018-09-03	PAFAH1B1
GO_CELLULAR_COMPONENT_DISASSEMBLY	0.469	1	508	1	1	1.00289	OBSCN	PAFAH1B1
GO_CELLULAR_RESPONSE_TO_EXTERNAL_STIMULUS	0.469	1	256	1	1	1.00289	DEPDC5	GCN1
GO_CENTRAL_NERVOUS_SYSTEM_NEURON_DIFFERENTIATION	0.469	1	165	1	1	1.00289	ATP7A	PAFAH1B1
GO_CHROMOSOME_SEGREGATION	0.469	1	267	1	1	1.00289	TEX15	PAFAH1B1
GO_COGNITION	0.469	1	248	1	1	1.00289	EP300	PAFAH1B1
GO_CYTOSKELETON_ORGANIZATION	0.469	1	818	1	1	1.00289	OBSCN	PAFAH1B1
GO_DEVELOPMENTAL_PROCESS_INVOLVED_IN_REPRODUCTION	0.469	1	582	1	1	1.00289	TEX15	PAFAH1B1
GO_EPIDERMIS_DEVELOPMENT	0.469	1	239	1	1	1.00289	ATP7A	PAFAH1B1
GO_LOCOMOTORY_BEHAVIOR	0.469	1	180	1	1	1.00289	ATP7A	PAFAH1B1
GO_METAL_ION_TRANSPORT	0.469	1	575	1	1	1.00289	ATP7A	KCNV2
GO_MULTI_ORGANISM_REPRODUCTIVE_PROCESS	0.469	1	832	1	1	1.00289	TEX15	PAFAH1B1
GO_MYELOID_CELL_DIFFERENTIATION	0.469	1	189	1	1	1.00289	EP300	PAFAH1B1
GO_NEGATIVE_REGULATION_OF_INTRACELLULAR_SIGNAL_TRANSDUCTION	0.469	1	432	1	1	1.00289	DEPDC5	PAFAH1B1
GO_NEURON_PROJECTION_MORPHOGENESIS	0.469	1	397	1	1	1.00289	ATP7A	PAFAH1B1
GO_ORGANELLE_ASSEMBLY	0.469	1	481	1	1	1.00289	OBSCN	PAFAH1B1
GO_ORGANELLE_FISSION	0.469	1	488	1	1	1.00289	TEX15	PAFAH1B1
GO_PALLIUM_DEVELOPMENT	0.469	1	148	1	1	1.00289	MCPH1	PAFAH1B1
GO_POSITIVE_REGULATION_OF_CELL_MORPHOGENESIS_INVOLVED_IN_DIFFERENTIATION	0.469	1	160	1	1	1.00289	EP300	PAFAH1B1
GO_POSITIVE_REGULATION_OF_DEFENSE_RESPONSE	0.469	1	355	1	1	1.00289	EP300	LRSAM1
GO_POSITIVE_REGULATION_OF_MULTI_ORGANISM_PROCESS	0.469	1	151	1	1	1.00289	EP300	LRSAM1
GO_POSITIVE_REGULATION_OF_NERVOUS_SYSTEM_DEVELOPMENT	0.469	1	434	1	1	1.00289	EP300	PAFAH1B1
GO_POSTTRANSCRIPTIONAL_REGULATION_OF_GENE_EXPRESSION	0.469	1	441	1	1	1.00289	EP300	GCN1
GO_REGULATION_OF_ANATOMICAL_STRUCTURE_SIZE	0.469	1	466	1	1	1.00289	EP300	PAFAH1B1
GO_REGULATION_OF_AUTOPHAGY	0.469	1	250	1	1	1.00289	EP300	LRSAM1
GO_REGULATION_OF_AXONOGENESIS	0.469	1	165	1	1	1.00289	EP300	PAFAH1B1
GO_REGULATION_OF_CELL_DEVELOPMENT	0.469	1	826	1	1	1.00289	EP300	PAFAH1B1
GO_REGULATION_OF_CELL_MORPHOGENESIS	0.469	1	548	1	1	1.00289	EP300	PAFAH1B1
GO_REGULATION_OF_CELL_PROJECTION_ORGANIZATION	0.469	1	551	1	1	1.00289	EP300	PAFAH1B1
GO_REGULATION_OF_CELL_SIZE	0.469	1	169	1	1	1.00289	EP300	PAFAH1B1
GO_REGULATION_OF_DEFENSE_RESPONSE	0.469	1	739	1	1	1.00289	EP300	LRSAM1
GO_REGULATION_OF_MULTI_ORGANISM_PROCESS	0.469	1	458	1	1	1.00289	EP300	LRSAM1
GO_REGULATION_OF_ORGANELLE_ASSEMBLY	0.469	1	148	1	1	1.00289	EP300	LRSAM1
GO_RESPONSE_TO_EXTRACELLULAR_STIMULUS	0.469	1	434	1	1	1.00289	DEPDC5	GCN1
GO_RESPONSE_TO_STARVATION	0.469	1	150	1	1	1.00289	DEPDC5	GCN1
GO_SMALL_MOLECULE_BIOSYNTHETIC_PROCESS	0.469	1	434	1	1	1.00289	GLUD2	PLA2G4F
GO_TISSUE_MORPHOGENESIS	0.469	1	530	1	1	1.00289	ATP7A	PAFAH1B1
REACTOME_IMMUNE_SYSTEM	0.469	1	869	1	1	1.00289	EP300	LRSAM1
REACTOME_NEURONAL_SYSTEM	0.469	1	270	1	1	1.00289	GRIK4	KCNV2
GO_AMMONIUM_ION_METABOLIC_PROCESS	0.685553	1	169	1	2	0.605708	ATP7A	PLA2G4F; PAFAH1B1
GO_INTERSPECIES_INTERACTION_BETWEEN_ORGANISMS	0.685553	1	653	1	2	0.605708	EP300	LRSAM1; POLA1
GO_ORGANIC_HYDROXY_COMPOUND_METABOLIC_PROCESS	0.685553	1	480	1	2	0.605708	ATP7A	PLA2G4F; PAFAH1B1
GO_SECRETION	0.685553	1	577	1	2	0.605708	ATP7A	PLA2G4F; PAFAH1B1
GO_ADULT_BEHAVIOR	0.84168	1	135	0	1	0.347155	-	PAFAH1B1
GO_AMEBOIDAL_TYPE_CELL_MIGRATION	0.84168	1	151	0	1	0.347155	-	PAFAH1B1
GO_ANION_TRANSPORT	0.84168	1	497	0	1	0.347155	-	PLA2G4F
GO_CELL_CYCLE_G1_S_PHASE_TRANSITION	0.84168	1	110	0	1	0.347155	-	POLA1
GO_CELL_MOTILITY	0.84168	1	818	0	1	0.347155	-	PAFAH1B1
GO_CELLULAR_AMIDE_METABOLIC_PROCESS	0.84168	1	694	0	1	0.347155	-	GCN1
GO_CELLULAR_PROCESS_INVOLVED_IN_REPRODUCTION_IN_MULTICELLULAR_ORGANISM	0.84168	1	245	0	1	0.347155	-	PAFAH1B1
GO_COLUMNAR_CUBOIDAL_EPITHELIAL_CELL_DIFFERENTIATION	0.84168	1	110	0	1	0.347155	-	PAFAH1B1
GO_CYTOSKELETON_DEPENDENT_INTRACELLULAR_TRANSPORT	0.84168	1	111	0	1	0.347155	-	PAFAH1B1
GO_DNA_BIOSYNTHETIC_PROCESS	0.84168	1	114	0	1	0.347155	-	POLA1
GO_DNA_RECOMBINATION	0.84168	1	206	0	1	0.347155	-	POLA1
GO_DNA_REPLICATION	0.84168	1	209	0	1	0.347155	-	POLA1
GO_DOUBLE_STRAND_BREAK_REPAIR	0.84168	1	160	0	1	0.347155	-	POLA1
GO_EAR_DEVELOPMENT	0.84168	1	194	0	1	0.347155	-	PAFAH1B1
GO_ENDOCYTOSIS	0.84168	1	477	0	1	0.347155	-	LRSAM1
GO_ENDOMEMBRANE_SYSTEM_ORGANIZATION	0.84168	1	457	0	1	0.347155	-	PAFAH1B1
GO_EPITHELIAL_CELL_DEVELOPMENT	0.84168	1	186	0	1	0.347155	-	PAFAH1B1
GO_ESTABLISHMENT_OR_MAINTENANCE_OF_CELL_POLARITY	0.84168	1	141	0	1	0.347155	-	PAFAH1B1
GO_FATTY_ACID_METABOLIC_PROCESS	0.84168	1	289	0	1	0.347155	-	PLA2G4F
GO_GLIOGENESIS	0.84168	1	172	0	1	0.347155	-	PAFAH1B1
GO_LIPID_BIOSYNTHETIC_PROCESS	0.84168	1	529	0	1	0.347155	-	PLA2G4F
GO_LIPID_LOCALIZATION	0.84168	1	260	0	1	0.347155	-	PLA2G4F
GO_MACROMOLECULE_CATABOLIC_PROCESS	0.84168	1	887	0	1	0.347155	-	LRSAM1
GO_MEMBRANE_BUDDING	0.84168	1	112	0	1	0.347155	-	LRSAM1
GO_MICROTUBULE_BASED_MOVEMENT	0.84168	1	199	0	1	0.347155	-	PAFAH1B1
GO_MICROTUBULE_BASED_PROCESS	0.84168	1	504	0	1	0.347155	-	PAFAH1B1
GO_MONOCARBOXYLIC_ACID_BIOSYNTHETIC_PROCESS	0.84168	1	165	0	1	0.347155	-	PLA2G4F
GO_MONOCARBOXYLIC_ACID_TRANSPORT	0.84168	1	123	0	1	0.347155	-	PLA2G4F
GO_MONOVALENT_INORGANIC_CATION_TRANSPORT	0.84168	1	426	0	1	0.347155	-	KCNV2
GO_MULTICELLULAR_ORGANISMAL_SIGNALING	0.84168	1	124	0	1	0.347155	-	PAFAH1B1
GO_NEGATIVE_REGULATION_OF_CELL_DEVELOPMENT	0.84168	1	299	0	1	0.347155	-	PAFAH1B1
GO_NEGATIVE_REGULATION_OF_CELL_PROJECTION_ORGANIZATION	0.84168	1	143	0	1	0.347155	-	PAFAH1B1
GO_NEGATIVE_REGULATION_OF_MAPK_CASCADE	0.84168	1	145	0	1	0.347155	-	PAFAH1B1
GO_NEGATIVE_REGULATION_OF_MULTICELLULAR_ORGANISMAL_PROCESS	0.84168	1	968	0	1	0.347155	-	PAFAH1B1
GO_NEGATIVE_REGULATION_OF_PROTEIN_MODIFICATION_PROCESS	0.84168	1	612	0	1	0.347155	-	PAFAH1B1
GO_NEGATIVE_REGULATION_OF_TRANSPORT	0.84168	1	456	0	1	0.347155	-	LRSAM1
GO_NEURON_MIGRATION	0.84168	1	110	0	1	0.347155	-	PAFAH1B1
GO_NUCLEIC_ACID_PHOSPHODIESTER_BOND_HYDROLYSIS	0.84168	1	240	0	1	0.347155	-	POLA1
GO_NUCLEUS_ORGANIZATION	0.84168	1	136	0	1	0.347155	-	PAFAH1B1
GO_ORGANELLE_LOCALIZATION	0.84168	1	402	0	1	0.347155	-	PAFAH1B1
GO_ORGANOPHOSPHATE_CATABOLIC_PROCESS	0.84168	1	111	0	1	0.347155	-	PLA2G4F
GO_POSITIVE_REGULATION_OF_RESPONSE_TO_EXTERNAL_STIMULUS	0.84168	1	286	0	1	0.347155	-	LRSAM1
GO_POTASSIUM_ION_TRANSPORT	0.84168	1	153	0	1	0.347155	-	KCNV2
GO_PROTEIN_OLIGOMERIZATION	0.84168	1	429	0	1	0.347155	-	KCNV2
GO_PROTEIN_POLYUBIQUITINATION	0.84168	1	243	0	1	0.347155	-	LRSAM1
GO_PROTEIN_SECRETION	0.84168	1	116	0	1	0.347155	-	PAFAH1B1
GO_REGULATION_OF_DENDRITE_DEVELOPMENT	0.84168	1	119	0	1	0.347155	-	PAFAH1B1
GO_REGULATION_OF_EMBRYONIC_DEVELOPMENT	0.84168	1	113	0	1	0.347155	-	PAFAH1B1
GO_REGULATION_OF_ENDOCYTOSIS	0.84168	1	200	0	1	0.347155	-	LRSAM1
GO_REGULATION_OF_ION_TRANSPORT	0.84168	1	586	0	1	0.347155	-	KCNV2
GO_REGULATION_OF_MICROTUBULE_BASED_PROCESS	0.84168	1	239	0	1	0.347155	-	PAFAH1B1
GO_REGULATION_OF_RESPONSE_TO_BIOTIC_STIMULUS	0.84168	1	228	0	1	0.347155	-	LRSAM1
GO_REGULATION_OF_RESPONSE_TO_CYTOKINE_STIMULUS	0.84168	1	137	0	1	0.347155	-	PAFAH1B1
GO_REGULATION_OF_RESPONSE_TO_EXTERNAL_STIMULUS	0.84168	1	908	0	1	0.347155	-	LRSAM1
GO_REGULATION_OF_STRESS_ACTIVATED_PROTEIN_KINASE_SIGNALING_CASCADE	0.84168	1	198	0	1	0.347155	-	PAFAH1B1
GO_REGULATION_OF_VESICLE_MEDIATED_TRANSPORT	0.84168	1	451	0	1	0.347155	-	LRSAM1
GO_SINGLE_ORGANISM_CELLULAR_LOCALIZATION	0.84168	1	871	0	1	0.347155	-	PAFAH1B1
GO_SISTER_CHROMATID_COHESION	0.84168	1	110	0	1	0.347155	-	PAFAH1B1
GO_UNSATURATED_FATTY_ACID_METABOLIC_PROCESS	0.84168	1	102	0	1	0.347155	-	PLA2G4F
GO_VIRAL_LIFE_CYCLE	0.84168	1	288	0	1	0.347155	-	LRSAM1
KEGG_PURINE_METABOLISM	0.84168	1	157	0	1	0.347155	-	POLA1
REACTOME_CHROMOSOME_MAINTENANCE	0.84168	1	113	0	1	0.347155	-	POLA1
REACTOME_CLASS_I_MHC_MEDIATED_ANTIGEN_PROCESSING_PRESENTATION	0.84168	1	237	0	1	0.347155	-	LRSAM1
REACTOME_MITOTIC_G1_G1_S_PHASES	0.84168	1	129	0	1	0.347155	-	POLA1
REACTOME_PHOSPHOLIPID_METABOLISM	0.84168	1	194	0	1	0.347155	-	PLA2G4F
GO_CELLULAR_LIPID_METABOLIC_PROCESS	0.918933	1	893	0	2	0.209668	-	PLA2G4F; PAFAH1B1
GO_LIPID_CATABOLIC_PROCESS	0.918933	1	244	0	2	0.209668	-	PLA2G4F; PAFAH1B1
GO_MEMBRANE_ORGANIZATION	0.918933	1	867	0	2	0.209668	-	LRSAM1; PAFAH1B1
GO_NEGATIVE_REGULATION_OF_CELLULAR_COMPONENT_ORGANIZATION	0.918933	1	680	0	2	0.209668	-	LRSAM1; PAFAH1B1
GO_ORGANOPHOSPHATE_METABOLIC_PROCESS	0.918933	1	872	0	2	0.209668	-	PLA2G4F; PAFAH1B1
GO_PHOSPHOLIPID_METABOLIC_PROCESS	0.918933	1	357	0	2	0.209668	-	PLA2G4F; PAFAH1B1
GO_VESICLE_ORGANIZATION	0.918933	1	273	0	2	0.209668	-	LRSAM1; PAFAH1B1
REACTOME_CELL_CYCLE	0.918933	1	394	0	2	0.209668	-	POLA1; PAFAH1B1
REACTOME_DNA_REPLICATION	0.918933	1	189	0	2	0.209668	-	POLA1; PAFAH1B1
GO_ACTIN_FILAMENT_ORGANIZATION	1	1	167	0	0	1.0084	-	-
GO_ACTIVATION_OF_MAPK_ACTIVITY	1	1	136	0	0	1.0084	-	-
GO_ADAPTIVE_IMMUNE_RESPONSE	1	1	245	0	0	1.0084	-	-
GO_AMINO_ACID_TRANSPORT	1	1	121	0	0	1.0084	-	-
GO_AMINOGLYCAN_METABOLIC_PROCESS	1	1	166	0	0	1.0084	-	-
GO_ANION_TRANSMEMBRANE_TRANSPORT	1	1	245	0	0	1.0084	-	-
GO_ANTIGEN_PROCESSING_AND_PRESENTATION	1	1	207	0	0	1.0084	-	-
GO_ANTIGEN_RECEPTOR_MEDIATED_SIGNALING_PATHWAY	1	1	173	0	0	1.0084	-	-
GO_APPENDAGE_DEVELOPMENT	1	1	166	0	0	1.0084	-	-
GO_BLOOD_VESSEL_MORPHOGENESIS	1	1	364	0	0	1.0084	-	-
GO_CAMERA_TYPE_EYE_MORPHOGENESIS	1	1	101	0	0	1.0084	-	-
GO_CARBOHYDRATE_BIOSYNTHETIC_PROCESS	1	1	120	0	0	1.0084	-	-
GO_CARBOHYDRATE_CATABOLIC_PROCESS	1	1	111	0	0	1.0084	-	-
GO_CARBOHYDRATE_DERIVATIVE_CATABOLIC_PROCESS	1	1	172	0	0	1.0084	-	-
GO_CARBOHYDRATE_METABOLIC_PROCESS	1	1	642	0	0	1.0084	-	-
GO_CARDIAC_CHAMBER_DEVELOPMENT	1	1	144	0	0	1.0084	-	-
GO_CELL_CELL_ADHESION_VIA_PLASMA_MEMBRANE_ADHESION_MOLECULES	1	1	197	0	0	1.0084	-	-
GO_CELL_CHEMOTAXIS	1	1	159	0	0	1.0084	-	-
GO_CELL_GROWTH	1	1	134	0	0	1.0084	-	-
GO_CELL_JUNCTION_ORGANIZATION	1	1	183	0	0	1.0084	-	-
GO_CELL_PROJECTION_ASSEMBLY	1	1	256	0	0	1.0084	-	-
GO_CELL_RECOGNITION	1	1	125	0	0	1.0084	-	-
GO_CELL_SUBSTRATE_ADHESION	1	1	162	0	0	1.0084	-	-
GO_CELLULAR_CARBOHYDRATE_METABOLIC_PROCESS	1	1	139	0	0	1.0084	-	-
GO_CELLULAR_PROTEIN_COMPLEX_ASSEMBLY	1	1	340	0	0	1.0084	-	-
GO_CELLULAR_RESPIRATION	1	1	143	0	0	1.0084	-	-
GO_CELLULAR_RESPONSE_TO_BIOTIC_STIMULUS	1	1	163	0	0	1.0084	-	-
GO_CELLULAR_RESPONSE_TO_INORGANIC_SUBSTANCE	1	1	152	0	0	1.0084	-	-
GO_CELLULAR_RESPONSE_TO_INSULIN_STIMULUS	1	1	146	0	0	1.0084	-	-
GO_CHROMATIN_REMODELING	1	1	146	0	0	1.0084	-	-
GO_CIRCULATORY_SYSTEM_PROCESS	1	1	366	0	0	1.0084	-	-
GO_COFACTOR_BIOSYNTHETIC_PROCESS	1	1	165	0	0	1.0084	-	-
GO_COFACTOR_METABOLIC_PROCESS	1	1	332	0	0	1.0084	-	-
GO_CYTOKINE_PRODUCTION	1	1	120	0	0	1.0084	-	-
GO_CYTOSOLIC_TRANSPORT	1	1	203	0	0	1.0084	-	-
GO_DEFENSE_RESPONSE_TO_BACTERIUM	1	1	195	0	0	1.0084	-	-
GO_DEPHOSPHORYLATION	1	1	282	0	0	1.0084	-	-
GO_DETECTION_OF_ABIOTIC_STIMULUS	1	1	112	0	0	1.0084	-	-
GO_DEVELOPMENTAL_GROWTH_INVOLVED_IN_MORPHOGENESIS	1	1	102	0	0	1.0084	-	-
GO_DEVELOPMENTAL_MATURATION	1	1	192	0	0	1.0084	-	-
GO_DIGESTION	1	1	123	0	0	1.0084	-	-
GO_DIVALENT_INORGANIC_CATION_HOMEOSTASIS	1	1	342	0	0	1.0084	-	-
GO_DIVALENT_INORGANIC_CATION_TRANSPORT	1	1	265	0	0	1.0084	-	-
GO_DNA_CONFORMATION_CHANGE	1	1	247	0	0	1.0084	-	-
GO_EMBRYONIC_ORGAN_DEVELOPMENT	1	1	406	0	0	1.0084	-	-
GO_EMBRYONIC_SKELETAL_SYSTEM_DEVELOPMENT	1	1	121	0	0	1.0084	-	-
GO_ENDOCRINE_SYSTEM_DEVELOPMENT	1	1	123	0	0	1.0084	-	-
GO_ENZYME_LINKED_RECEPTOR_PROTEIN_SIGNALING_PATHWAY	1	1	679	0	0	1.0084	-	-
GO_FC_RECEPTOR_SIGNALING_PATHWAY	1	1	185	0	0	1.0084	-	-
GO_FEMALE_SEX_DIFFERENTIATION	1	1	115	0	0	1.0084	-	-
GO_G_PROTEIN_COUPLED_RECEPTOR_SIGNALING_PATHWAY_COUPLED_TO_CYCLIC_NUCLEOTIDE_SECOND_MESSENGER	1	1	170	0	0	1.0084	-	-
GO_GASTRULATION	1	1	151	0	0	1.0084	-	-
GO_GENE_SILENCING	1	1	192	0	0	1.0084	-	-
GO_GENERATION_OF_PRECURSOR_METABOLITES_AND_ENERGY	1	1	289	0	0	1.0084	-	-
GO_GLYCOSYL_COMPOUND_BIOSYNTHETIC_PROCESS	1	1	118	0	0	1.0084	-	-
GO_GOLGI_VESICLE_TRANSPORT	1	1	303	0	0	1.0084	-	-
GO_HEART_MORPHOGENESIS	1	1	214	0	0	1.0084	-	-
GO_HORMONE_METABOLIC_PROCESS	1	1	161	0	0	1.0084	-	-
GO_HUMORAL_IMMUNE_RESPONSE	1	1	147	0	0	1.0084	-	-
GO_HYDROGEN_TRANSPORT	1	1	132	0	0	1.0084	-	-
GO_INNATE_IMMUNE_RESPONSE	1	1	559	0	0	1.0084	-	-
GO_INORGANIC_ANION_TRANSPORT	1	1	125	0	0	1.0084	-	-
GO_INOSITOL_LIPID_MEDIATED_SIGNALING	1	1	119	0	0	1.0084	-	-
GO_INTERACTION_WITH_HOST	1	1	133	0	0	1.0084	-	-
GO_INTRACELLULAR_PROTEIN_TRANSPORT	1	1	762	0	0	1.0084	-	-
GO_INTRACELLULAR_RECEPTOR_SIGNALING_PATHWAY	1	1	164	0	0	1.0084	-	-
GO_ISOPRENOID_METABOLIC_PROCESS	1	1	125	0	0	1.0084	-	-
GO_KIDNEY_EPITHELIUM_DEVELOPMENT	1	1	123	0	0	1.0084	-	-
GO_LEUKOCYTE_MEDIATED_IMMUNITY	1	1	155	0	0	1.0084	-	-
GO_LEUKOCYTE_MIGRATION	1	1	254	0	0	1.0084	-	-
GO_LIPID_HOMEOSTASIS	1	1	108	0	0	1.0084	-	-
GO_LIPID_MODIFICATION	1	1	203	0	0	1.0084	-	-
GO_LIPOPROTEIN_METABOLIC_PROCESS	1	1	125	0	0	1.0084	-	-
GO_LOCALIZATION_WITHIN_MEMBRANE	1	1	119	0	0	1.0084	-	-
GO_MACROMOLECULAR_COMPLEX_DISASSEMBLY	1	1	183	0	0	1.0084	-	-
GO_MAINTENANCE_OF_CELL_NUMBER	1	1	132	0	0	1.0084	-	-
GO_MAINTENANCE_OF_LOCATION	1	1	133	0	0	1.0084	-	-
GO_MEMBRANE_FUSION	1	1	151	0	0	1.0084	-	-
GO_MEMBRANE_LIPID_METABOLIC_PROCESS	1	1	182	0	0	1.0084	-	-
GO_MESODERM_DEVELOPMENT	1	1	110	0	0	1.0084	-	-
GO_METHYLATION	1	1	266	0	0	1.0084	-	-
GO_MITOCHONDRIAL_TRANSPORT	1	1	176	0	0	1.0084	-	-
GO_MODULATION_OF_SYNAPTIC_TRANSMISSION	1	1	298	0	0	1.0084	-	-
GO_MONOSACCHARIDE_METABOLIC_PROCESS	1	1	200	0	0	1.0084	-	-
GO_MONOVALENT_INORGANIC_CATION_HOMEOSTASIS	1	1	126	0	0	1.0084	-	-
GO_MORPHOGENESIS_OF_A_BRANCHING_STRUCTURE	1	1	166	0	0	1.0084	-	-
GO_MULTI_MULTICELLULAR_ORGANISM_PROCESS	1	1	206	0	0	1.0084	-	-
GO_MULTI_ORGANISM_METABOLIC_PROCESS	1	1	137	0	0	1.0084	-	-
GO_MUSCLE_SYSTEM_PROCESS	1	1	282	0	0	1.0084	-	-
GO_NCRNA_METABOLIC_PROCESS	1	1	524	0	0	1.0084	-	-
GO_NEGATIVE_REGULATION_OF_BINDING	1	1	131	0	0	1.0084	-	-
GO_NEGATIVE_REGULATION_OF_CATABOLIC_PROCESS	1	1	199	0	0	1.0084	-	-
GO_NEGATIVE_REGULATION_OF_CELL_ACTIVATION	1	1	156	0	0	1.0084	-	-
GO_NEGATIVE_REGULATION_OF_CELL_ADHESION	1	1	221	0	0	1.0084	-	-
GO_NEGATIVE_REGULATION_OF_CELL_MORPHOGENESIS_INVOLVED_IN_DIFFERENTIATION	1	1	117	0	0	1.0084	-	-
GO_NEGATIVE_REGULATION_OF_CELLULAR_AMIDE_METABOLIC_PROCESS	1	1	130	0	0	1.0084	-	-
GO_NEGATIVE_REGULATION_OF_CYTOKINE_PRODUCTION	1	1	207	0	0	1.0084	-	-
GO_NEGATIVE_REGULATION_OF_CYTOSKELETON_ORGANIZATION	1	1	218	0	0	1.0084	-	-
GO_NEGATIVE_REGULATION_OF_DEFENSE_RESPONSE	1	1	144	0	0	1.0084	-	-
GO_NEGATIVE_REGULATION_OF_DNA_METABOLIC_PROCESS	1	1	111	0	0	1.0084	-	-
GO_NEGATIVE_REGULATION_OF_ESTABLISHMENT_OF_PROTEIN_LOCALIZATION	1	1	208	0	0	1.0084	-	-
GO_NEGATIVE_REGULATION_OF_GROWTH	1	1	233	0	0	1.0084	-	-
GO_NEGATIVE_REGULATION_OF_HEMOPOIESIS	1	1	125	0	0	1.0084	-	-
GO_NEGATIVE_REGULATION_OF_HOMEOSTATIC_PROCESS	1	1	124	0	0	1.0084	-	-
GO_NEGATIVE_REGULATION_OF_IMMUNE_RESPONSE	1	1	121	0	0	1.0084	-	-
GO_NEGATIVE_REGULATION_OF_IMMUNE_SYSTEM_PROCESS	1	1	365	0	0	1.0084	-	-
GO_NEGATIVE_REGULATION_OF_INTRACELLULAR_TRANSPORT	1	1	142	0	0	1.0084	-	-
GO_NEGATIVE_REGULATION_OF_ION_TRANSPORT	1	1	126	0	0	1.0084	-	-
GO_NEGATIVE_REGULATION_OF_LOCOMOTION	1	1	257	0	0	1.0084	-	-
GO_NEGATIVE_REGULATION_OF_MULTI_ORGANISM_PROCESS	1	1	149	0	0	1.0084	-	-
GO_NEGATIVE_REGULATION_OF_PROTEIN_COMPLEX_ASSEMBLY	1	1	105	0	0	1.0084	-	-
GO_NEGATIVE_REGULATION_OF_PROTEIN_SERINE_THREONINE_KINASE_ACTIVITY	1	1	126	0	0	1.0084	-	-
GO_NEGATIVE_REGULATION_OF_RESPONSE_TO_EXTERNAL_STIMULUS	1	1	271	0	0	1.0084	-	-
GO_NEGATIVE_REGULATION_OF_SECRETION	1	1	199	0	0	1.0084	-	-
GO_NEGATIVE_REGULATION_OF_SEQUENCE_SPECIFIC_DNA_BINDING_TRANSCRIPTION_FACTOR_ACTIVITY	1	1	134	0	0	1.0084	-	-
GO_NEGATIVE_REGULATION_OF_TRANSFERASE_ACTIVITY	1	1	349	0	0	1.0084	-	-
GO_NEGATIVE_REGULATION_OF_TRANSMEMBRANE_RECEPTOR_PROTEIN_SERINE_THREONINE_KINASE_SIGNALING_PATHWAY	1	1	101	0	0	1.0084	-	-
GO_NEURAL_TUBE_DEVELOPMENT	1	1	149	0	0	1.0084	-	-
GO_NITROGEN_COMPOUND_TRANSPORT	1	1	493	0	0	1.0084	-	-
GO_NON_CANONICAL_WNT_SIGNALING_PATHWAY	1	1	140	0	0	1.0084	-	-
GO_NUCLEAR_TRANSCRIBED_MRNA_CATABOLIC_PROCESS_NONSENSE_MEDIATED_DECAY	1	1	116	0	0	1.0084	-	-
GO_NUCLEAR_TRANSPORT	1	1	347	0	0	1.0084	-	-
GO_NUCLEOBASE_CONTAINING_COMPOUND_TRANSPORT	1	1	189	0	0	1.0084	-	-
GO_NUCLEOSIDE_PHOSPHATE_BIOSYNTHETIC_PROCESS	1	1	186	0	0	1.0084	-	-
GO_NUCLEOSIDE_TRIPHOSPHATE_METABOLIC_PROCESS	1	1	226	0	0	1.0084	-	-
GO_ODONTOGENESIS	1	1	104	0	0	1.0084	-	-
GO_ORGANIC_CYCLIC_COMPOUND_CATABOLIC_PROCESS	1	1	426	0	0	1.0084	-	-
GO_ORGANIC_HYDROXY_COMPOUND_BIOSYNTHETIC_PROCESS	1	1	175	0	0	1.0084	-	-
GO_ORGANIC_HYDROXY_COMPOUND_TRANSPORT	1	1	154	0	0	1.0084	-	-
GO_OSSIFICATION	1	1	251	0	0	1.0084	-	-
GO_OXIDOREDUCTION_COENZYME_METABOLIC_PROCESS	1	1	106	0	0	1.0084	-	-
GO_PATTERN_RECOGNITION_RECEPTOR_SIGNALING_PATHWAY	1	1	109	0	0	1.0084	-	-
GO_PEPTIDYL_SERINE_MODIFICATION	1	1	147	0	0	1.0084	-	-
GO_PEPTIDYL_TYROSINE_MODIFICATION	1	1	183	0	0	1.0084	-	-
GO_PHAGOCYTOSIS	1	1	161	0	0	1.0084	-	-
GO_PHOSPHATIDYLINOSITOL_BIOSYNTHETIC_PROCESS	1	1	120	0	0	1.0084	-	-
GO_PLACENTA_DEVELOPMENT	1	1	138	0	0	1.0084	-	-
GO_PLASMA_MEMBRANE_ORGANIZATION	1	1	198	0	0	1.0084	-	-
GO_PLATELET_ACTIVATION	1	1	142	0	0	1.0084	-	-
GO_PLATELET_DEGRANULATION	1	1	105	0	0	1.0084	-	-
GO_POSITIVE_REGULATION_OF_APOPTOTIC_SIGNALING_PATHWAY	1	1	169	0	0	1.0084	-	-
GO_POSITIVE_REGULATION_OF_CELL_CELL_ADHESION	1	1	233	0	0	1.0084	-	-
GO_POSITIVE_REGULATION_OF_CELL_DIVISION	1	1	128	0	0	1.0084	-	-
GO_POSITIVE_REGULATION_OF_HOMEOSTATIC_PROCESS	1	1	211	0	0	1.0084	-	-
GO_POSITIVE_REGULATION_OF_HORMONE_SECRETION	1	1	115	0	0	1.0084	-	-
GO_POSITIVE_REGULATION_OF_ION_TRANSPORT	1	1	234	0	0	1.0084	-	-
GO_POSITIVE_REGULATION_OF_LEUKOCYTE_DIFFERENTIATION	1	1	130	0	0	1.0084	-	-
GO_POSITIVE_REGULATION_OF_LIPID_METABOLIC_PROCESS	1	1	127	0	0	1.0084	-	-
GO_POSITIVE_REGULATION_OF_RESPONSE_TO_WOUNDING	1	1	157	0	0	1.0084	-	-
GO_POSITIVE_REGULATION_OF_SYNAPTIC_TRANSMISSION	1	1	110	0	0	1.0084	-	-
GO_PROTEASOMAL_PROTEIN_CATABOLIC_PROCESS	1	1	267	0	0	1.0084	-	-
GO_PROTEIN_ALKYLATION	1	1	111	0	0	1.0084	-	-
GO_PROTEIN_AUTOPHOSPHORYLATION	1	1	192	0	0	1.0084	-	-
GO_PROTEIN_FOLDING	1	1	209	0	0	1.0084	-	-
GO_PROTEIN_HETEROOLIGOMERIZATION	1	1	109	0	0	1.0084	-	-
GO_PROTEIN_IMPORT	1	1	155	0	0	1.0084	-	-
GO_PROTEIN_LOCALIZATION_TO_MEMBRANE	1	1	371	0	0	1.0084	-	-
GO_PROTEIN_MATURATION	1	1	259	0	0	1.0084	-	-
GO_PROTEIN_MODIFICATION_BY_SMALL_PROTEIN_REMOVAL	1	1	111	0	0	1.0084	-	-
GO_PROTEIN_SUMOYLATION	1	1	116	0	0	1.0084	-	-
GO_PROTEIN_TARGETING_TO_MEMBRANE	1	1	157	0	0	1.0084	-	-
GO_PROTEIN_TETRAMERIZATION	1	1	131	0	0	1.0084	-	-
GO_PROTEIN_UBIQUITINATION_INVOLVED_IN_UBIQUITIN_DEPENDENT_PROTEIN_CATABOLIC_PROCESS	1	1	128	0	0	1.0084	-	-
GO_PURINE_CONTAINING_COMPOUND_METABOLIC_PROCESS	1	1	393	0	0	1.0084	-	-
GO_RAS_PROTEIN_SIGNAL_TRANSDUCTION	1	1	142	0	0	1.0084	-	-
GO_RECEPTOR_MEDIATED_ENDOCYTOSIS	1	1	208	0	0	1.0084	-	-
GO_REGULATED_EXOCYTOSIS	1	1	216	0	0	1.0084	-	-
GO_REGULATION_OF_ANION_TRANSPORT	1	1	136	0	0	1.0084	-	-
GO_REGULATION_OF_APOPTOTIC_SIGNALING_PATHWAY	1	1	361	0	0	1.0084	-	-
GO_REGULATION_OF_B_CELL_ACTIVATION	1	1	102	0	0	1.0084	-	-
GO_REGULATION_OF_BLOOD_PRESSURE	1	1	170	0	0	1.0084	-	-
GO_REGULATION_OF_CALCIUM_ION_IMPORT	1	1	102	0	0	1.0084	-	-
GO_REGULATION_OF_CALCIUM_ION_TRANSPORT	1	1	208	0	0	1.0084	-	-
GO_REGULATION_OF_CARBOHYDRATE_METABOLIC_PROCESS	1	1	170	0	0	1.0084	-	-
GO_REGULATION_OF_CATION_TRANSMEMBRANE_TRANSPORT	1	1	208	0	0	1.0084	-	-
GO_REGULATION_OF_CELL_ACTIVATION	1	1	453	0	0	1.0084	-	-
GO_REGULATION_OF_CELL_ADHESION	1	1	619	0	0	1.0084	-	-
GO_REGULATION_OF_CELL_DIVISION	1	1	266	0	0	1.0084	-	-
GO_REGULATION_OF_CELL_PROJECTION_ASSEMBLY	1	1	153	0	0	1.0084	-	-
GO_REGULATION_OF_CELL_SHAPE	1	1	139	0	0	1.0084	-	-
GO_REGULATION_OF_CELL_SUBSTRATE_ADHESION	1	1	173	0	0	1.0084	-	-
GO_REGULATION_OF_CELLULAR_KETONE_METABOLIC_PROCESS	1	1	173	0	0	1.0084	-	-
GO_REGULATION_OF_CELLULAR_RESPONSE_TO_GROWTH_FACTOR_STIMULUS	1	1	226	0	0	1.0084	-	-
GO_REGULATION_OF_CHEMOTAXIS	1	1	177	0	0	1.0084	-	-
GO_REGULATION_OF_CIRCADIAN_RHYTHM	1	1	101	0	0	1.0084	-	-
GO_REGULATION_OF_CYTOKINE_SECRETION	1	1	147	0	0	1.0084	-	-
GO_REGULATION_OF_DEPHOSPHORYLATION	1	1	154	0	0	1.0084	-	-
GO_REGULATION_OF_DNA_REPLICATION	1	1	159	0	0	1.0084	-	-
GO_REGULATION_OF_EPITHELIAL_CELL_MIGRATION	1	1	164	0	0	1.0084	-	-
GO_REGULATION_OF_EXOCYTOSIS	1	1	178	0	0	1.0084	-	-
GO_REGULATION_OF_EXTRINSIC_APOPTOTIC_SIGNALING_PATHWAY	1	1	153	0	0	1.0084	-	-
GO_REGULATION_OF_G_PROTEIN_COUPLED_RECEPTOR_PROTEIN_SIGNALING_PATHWAY	1	1	125	0	0	1.0084	-	-
GO_REGULATION_OF_HEART_CONTRACTION	1	1	222	0	0	1.0084	-	-
GO_REGULATION_OF_HEMOPOIESIS	1	1	309	0	0	1.0084	-	-
GO_REGULATION_OF_HOMEOSTATIC_PROCESS	1	1	442	0	0	1.0084	-	-
GO_REGULATION_OF_HORMONE_LEVELS	1	1	469	0	0	1.0084	-	-
GO_REGULATION_OF_I_KAPPAB_KINASE_NF_KAPPAB_SIGNALING	1	1	235	0	0	1.0084	-	-
GO_REGULATION_OF_IMMUNE_EFFECTOR_PROCESS	1	1	412	0	0	1.0084	-	-
GO_REGULATION_OF_INTERLEUKIN_6_PRODUCTION	1	1	104	0	0	1.0084	-	-
GO_REGULATION_OF_INTRINSIC_APOPTOTIC_SIGNALING_PATHWAY	1	1	145	0	0	1.0084	-	-
GO_REGULATION_OF_ION_HOMEOSTASIS	1	1	201	0	0	1.0084	-	-
GO_REGULATION_OF_LEUKOCYTE_MEDIATED_IMMUNITY	1	1	154	0	0	1.0084	-	-
GO_REGULATION_OF_LEUKOCYTE_MIGRATION	1	1	148	0	0	1.0084	-	-
GO_REGULATION_OF_LEUKOCYTE_PROLIFERATION	1	1	202	0	0	1.0084	-	-
GO_REGULATION_OF_LIPID_BIOSYNTHETIC_PROCESS	1	1	127	0	0	1.0084	-	-
GO_REGULATION_OF_LIPID_METABOLIC_PROCESS	1	1	280	0	0	1.0084	-	-
GO_REGULATION_OF_LYMPHOCYTE_DIFFERENTIATION	1	1	131	0	0	1.0084	-	-
GO_REGULATION_OF_MEMBRANE_POTENTIAL	1	1	342	0	0	1.0084	-	-
GO_REGULATION_OF_MITOCHONDRION_ORGANIZATION	1	1	215	0	0	1.0084	-	-
GO_REGULATION_OF_MRNA_METABOLIC_PROCESS	1	1	117	0	0	1.0084	-	-
GO_REGULATION_OF_MYELOID_LEUKOCYTE_DIFFERENTIATION	1	1	108	0	0	1.0084	-	-
GO_REGULATION_OF_NEURON_DEATH	1	1	251	0	0	1.0084	-	-
GO_REGULATION_OF_NEUROTRANSMITTER_LEVELS	1	1	184	0	0	1.0084	-	-
GO_REGULATION_OF_ORGAN_MORPHOGENESIS	1	1	241	0	0	1.0084	-	-
GO_REGULATION_OF_PEPTIDE_TRANSPORT	1	1	252	0	0	1.0084	-	-
GO_REGULATION_OF_PEPTIDYL_SERINE_PHOSPHORYLATION	1	1	112	0	0	1.0084	-	-
GO_REGULATION_OF_PEPTIDYL_TYROSINE_PHOSPHORYLATION	1	1	212	0	0	1.0084	-	-
GO_REGULATION_OF_PHOSPHATIDYLINOSITOL_3_KINASE_SIGNALING	1	1	137	0	0	1.0084	-	-
GO_REGULATION_OF_PROTEIN_POLYMERIZATION	1	1	171	0	0	1.0084	-	-
GO_REGULATION_OF_RECEPTOR_ACTIVITY	1	1	117	0	0	1.0084	-	-
GO_REGULATION_OF_REPRODUCTIVE_PROCESS	1	1	126	0	0	1.0084	-	-
GO_REGULATION_OF_RESPONSE_TO_WOUNDING	1	1	407	0	0	1.0084	-	-
GO_REGULATION_OF_RNA_STABILITY	1	1	139	0	0	1.0084	-	-
GO_REGULATION_OF_STAT_CASCADE	1	1	139	0	0	1.0084	-	-
GO_REGULATION_OF_STEM_CELL_DIFFERENTIATION	1	1	113	0	0	1.0084	-	-
GO_REGULATION_OF_SYNAPSE_ORGANIZATION	1	1	115	0	0	1.0084	-	-
GO_REGULATION_OF_SYNAPSE_STRUCTURE_OR_ACTIVITY	1	1	234	0	0	1.0084	-	-
GO_REGULATION_OF_VASCULATURE_DEVELOPMENT	1	1	231	0	0	1.0084	-	-
GO_REGULATION_OF_WOUND_HEALING	1	1	125	0	0	1.0084	-	-
GO_RENAL_SYSTEM_PROCESS	1	1	101	0	0	1.0084	-	-
GO_RESPONSE_TO_ALKALOID	1	1	137	0	0	1.0084	-	-
GO_RESPONSE_TO_AMINO_ACID	1	1	112	0	0	1.0084	-	-
GO_RESPONSE_TO_BIOTIC_STIMULUS	1	1	833	0	0	1.0084	-	-
GO_RESPONSE_TO_FIBROBLAST_GROWTH_FACTOR	1	1	114	0	0	1.0084	-	-
GO_RESPONSE_TO_INTERFERON_GAMMA	1	1	135	0	0	1.0084	-	-
GO_RESPONSE_TO_INTERLEUKIN_1	1	1	112	0	0	1.0084	-	-
GO_RESPONSE_TO_MECHANICAL_STIMULUS	1	1	205	0	0	1.0084	-	-
GO_RESPONSE_TO_MOLECULE_OF_BACTERIAL_ORIGIN	1	1	322	0	0	1.0084	-	-
GO_RESPONSE_TO_NUTRIENT	1	1	192	0	0	1.0084	-	-
GO_RESPONSE_TO_PEPTIDE	1	1	399	0	0	1.0084	-	-
GO_RESPONSE_TO_TEMPERATURE_STIMULUS	1	1	146	0	0	1.0084	-	-
GO_RESPONSE_TO_VIRUS	1	1	238	0	0	1.0084	-	-
GO_RETINA_DEVELOPMENT_IN_CAMERA_TYPE_EYE	1	1	132	0	0	1.0084	-	-
GO_RIBONUCLEOPROTEIN_COMPLEX_BIOGENESIS	1	1	426	0	0	1.0084	-	-
GO_RIBONUCLEOPROTEIN_COMPLEX_SUBUNIT_ORGANIZATION	1	1	191	0	0	1.0084	-	-
GO_RNA_MODIFICATION	1	1	117	0	0	1.0084	-	-
GO_RNA_PHOSPHODIESTER_BOND_HYDROLYSIS	1	1	114	0	0	1.0084	-	-
GO_RNA_PROCESSING	1	1	806	0	0	1.0084	-	-
GO_RNA_SPLICING	1	1	350	0	0	1.0084	-	-
GO_SECOND_MESSENGER_MEDIATED_SIGNALING	1	1	160	0	0	1.0084	-	-
GO_SENSORY_ORGAN_MORPHOGENESIS	1	1	238	0	0	1.0084	-	-
GO_SENSORY_PERCEPTION_OF_LIGHT_STIMULUS	1	1	207	0	0	1.0084	-	-
GO_SENSORY_PERCEPTION_OF_MECHANICAL_STIMULUS	1	1	154	0	0	1.0084	-	-
GO_SIGNAL_RELEASE	1	1	168	0	0	1.0084	-	-
GO_SIGNAL_TRANSDUCTION_BY_PROTEIN_PHOSPHORYLATION	1	1	398	0	0	1.0084	-	-
GO_SMALL_GTPASE_MEDIATED_SIGNAL_TRANSDUCTION	1	1	344	0	0	1.0084	-	-
GO_SODIUM_ION_TRANSPORT	1	1	142	0	0	1.0084	-	-
GO_SPECIFICATION_OF_SYMMETRY	1	1	117	0	0	1.0084	-	-
GO_SPINAL_CORD_DEVELOPMENT	1	1	105	0	0	1.0084	-	-
GO_STEM_CELL_DIFFERENTIATION	1	1	190	0	0	1.0084	-	-
GO_STEROID_BIOSYNTHETIC_PROCESS	1	1	112	0	0	1.0084	-	-
GO_STEROID_METABOLIC_PROCESS	1	1	235	0	0	1.0084	-	-
GO_STRESS_ACTIVATED_PROTEIN_KINASE_SIGNALING_CASCADE	1	1	104	0	0	1.0084	-	-
GO_SYNAPSE_ORGANIZATION	1	1	145	0	0	1.0084	-	-
GO_SYNAPTIC_VESICLE_LOCALIZATION	1	1	102	0	0	1.0084	-	-
GO_TAXIS	1	1	456	0	0	1.0084	-	-
GO_TRANSLATIONAL_ELONGATION	1	1	110	0	0	1.0084	-	-
GO_TRANSMEMBRANE_RECEPTOR_PROTEIN_SERINE_THREONINE_KINASE_SIGNALING_PATHWAY	1	1	186	0	0	1.0084	-	-
GO_TRNA_METABOLIC_PROCESS	1	1	173	0	0	1.0084	-	-
GO_UROGENITAL_SYSTEM_DEVELOPMENT	1	1	296	0	0	1.0084	-	-
GO_VACUOLAR_TRANSPORT	1	1	237	0	0	1.0084	-	-
GO_VACUOLE_ORGANIZATION	1	1	162	0	0	1.0084	-	-
GO_VASCULAR_PROCESS_IN_CIRCULATORY_SYSTEM	1	1	163	0	0	1.0084	-	-
GO_VITAMIN_METABOLIC_PROCESS	1	1	119	0	0	1.0084	-	-
GO_XENOPHAGY	1	1	101	0	0	1.0084	-	-
GO_ZYMOGEN_ACTIVATION	1	1	110	0	0	1.0084	-	-
KEGG_ALZHEIMERS_DISEASE	1	1	154	0	0	1.0084	-	-
KEGG_AXON_GUIDANCE	1	1	128	0	0	1.0084	-	-
KEGG_CALCIUM_SIGNALING_PATHWAY	1	1	176	0	0	1.0084	-	-
KEGG_CELL_ADHESION_MOLECULES_CAMS	1	1	129	0	0	1.0084	-	-
KEGG_CHEMOKINE_SIGNALING_PATHWAY	1	1	184	0	0	1.0084	-	-
KEGG_CYTOKINE_CYTOKINE_RECEPTOR_INTERACTION	1	1	252	0	0	1.0084	-	-
KEGG_ENDOCYTOSIS	1	1	181	0	0	1.0084	-	-
KEGG_FOCAL_ADHESION	1	1	198	0	0	1.0084	-	-
KEGG_INSULIN_SIGNALING_PATHWAY	1	1	137	0	0	1.0084	-	-
KEGG_LEUKOCYTE_TRANSENDOTHELIAL_MIGRATION	1	1	112	0	0	1.0084	-	-
KEGG_LYSOSOME	1	1	120	0	0	1.0084	-	-
KEGG_MAPK_SIGNALING_PATHWAY	1	1	263	0	0	1.0084	-	-
KEGG_NATURAL_KILLER_CELL_MEDIATED_CYTOTOXICITY	1	1	126	0	0	1.0084	-	-
KEGG_NEUROTROPHIN_SIGNALING_PATHWAY	1	1	126	0	0	1.0084	-	-
KEGG_OLFACTORY_TRANSDUCTION	1	1	364	0	0	1.0084	-	-
KEGG_OOCYTE_MEIOSIS	1	1	112	0	0	1.0084	-	-
KEGG_OXIDATIVE_PHOSPHORYLATION	1	1	114	0	0	1.0084	-	-
KEGG_REGULATION_OF_ACTIN_CYTOSKELETON	1	1	210	0	0	1.0084	-	-
KEGG_SPLICEOSOME	1	1	124	0	0	1.0084	-	-
KEGG_SYSTEMIC_LUPUS_ERYTHEMATOSUS	1	1	118	0	0	1.0084	-	-
KEGG_T_CELL_RECEPTOR_SIGNALING_PATHWAY	1	1	107	0	0	1.0084	-	-
KEGG_TIGHT_JUNCTION	1	1	131	0	0	1.0084	-	-
KEGG_UBIQUITIN_MEDIATED_PROTEOLYSIS	1	1	133	0	0	1.0084	-	-
KEGG_VASCULAR_SMOOTH_MUSCLE_CONTRACTION	1	1	114	0	0	1.0084	-	-
PID_CXCR4_PATHWAY	1	1	102	0	0	1.0084	-	-
PID_ERBB1_DOWNSTREAM_PATHWAY	1	1	106	0	0	1.0084	-	-
PID_PDGFRB_PATHWAY	1	1	130	0	0	1.0084	-	-
REACTOME_APOPTOSIS	1	1	142	0	0	1.0084	-	-
REACTOME_BIOLOGICAL_OXIDATIONS	1	1	134	0	0	1.0084	-	-
REACTOME_CELL_CELL_COMMUNICATION	1	1	117	0	0	1.0084	-	-
REACTOME_CELL_CYCLE_CHECKPOINTS	1	1	113	0	0	1.0084	-	-
REACTOME_CYTOKINE_SIGNALING_IN_IMMUNE_SYSTEM	1	1	254	0	0	1.0084	-	-
REACTOME_DIABETES_PATHWAYS	1	1	126	0	0	1.0084	-	-
REACTOME_DNA_REPAIR	1	1	105	0	0	1.0084	-	-
REACTOME_G_ALPHA_I_SIGNALLING_EVENTS	1	1	189	0	0	1.0084	-	-
REACTOME_G_ALPHA_S_SIGNALLING_EVENTS	1	1	120	0	0	1.0084	-	-
REACTOME_GASTRIN_CREB_SIGNALLING_PATHWAY_VIA_PKC_AND_MAPK	1	1	199	0	0	1.0084	-	-
REACTOME_HIV_INFECTION	1	1	191	0	0	1.0084	-	-
REACTOME_INTEGRATION_OF_ENERGY_METABOLISM	1	1	116	0	0	1.0084	-	-
REACTOME_MEMBRANE_TRAFFICKING	1	1	126	0	0	1.0084	-	-
REACTOME_METABOLISM_OF_AMINO_ACIDS_AND_DERIVATIVES	1	1	194	0	0	1.0084	-	-
REACTOME_METABOLISM_OF_CARBOHYDRATES	1	1	231	0	0	1.0084	-	-
REACTOME_METABOLISM_OF_PROTEINS	1	1	428	0	0	1.0084	-	-
REACTOME_METABOLISM_OF_RNA	1	1	253	0	0	1.0084	-	-
REACTOME_MRNA_PROCESSING	1	1	154	0	0	1.0084	-	-
REACTOME_PEPTIDE_LIGAND_BINDING_RECEPTORS	1	1	181	0	0	1.0084	-	-
REACTOME_PLATELET_ACTIVATION_SIGNALING_AND_AGGREGATION	1	1	196	0	0	1.0084	-	-
REACTOME_POST_TRANSLATIONAL_PROTEIN_MODIFICATION	1	1	183	0	0	1.0084	-	-
REACTOME_SIGNALING_BY_FGFR_IN_DISEASE	1	1	122	0	0	1.0084	-	-
REACTOME_SIGNALING_BY_ILS	1	1	105	0	0	1.0084	-	-
REACTOME_SIGNALING_BY_INSULIN_RECEPTOR	1	1	105	0	0	1.0084	-	-
REACTOME_SIGNALING_BY_PDGF	1	1	118	0	0	1.0084	-	-
REACTOME_SIGNALING_BY_THE_B_CELL_RECEPTOR_BCR	1	1	122	0	0	1.0084	-	-
REACTOME_TCA_CYCLE_AND_RESPIRATORY_ELECTRON_TRANSPORT	1	1	115	0	0	1.0084	-	-
REACTOME_TOLL_RECEPTOR_CASCADES	1	1	116	0	0	1.0084	-	-
REACTOME_TRANSCRIPTION	1	1	194	0	0	1.0084	-	-
REACTOME_TRANSLATION	1	1	145	0	0	1.0084	-	-
