# Supplementary material for: Assessment of somatic single-nucleotide variation in brain tissue of cases with schizophrenia
Source: Transl Psychiatry. 2019 Jan 17;9:21. doi: 10.1038/s41398-018-0342-0 (PMC6336839; doi:10.1038/s41398-018-0342-0)
Supplement: Supplementary file 8 — Supplementary Table 6 [file 41398_2018_342_MOESM8_ESM.xlsx]

## Sheet: Sheet1
sample	Dissection	vic	fam	vic.max	fam.max	n.measurements	no.amplification	wt	wt/mut	mutant	total	% wt	% wt/mut	% mutant
DEPDC5_N_1	1	1810	5200	7000	12000	15870	14994	871	5	0	876	99.43	0.57	0
DEPDC5_G_1	1	2125	5000	7000	12000	17790	17283	502	3	2	507	99	0.6	0.4
DEPDC5_T	1	1950	5000	7000	12000	18022	15890	2121	11	0	2132	99.48	0.52	0
DEPDC5_N_2	2	1810	4800	7000	12000	19151	12743	6399	9	0	6418	99.86	0.14	0
DEPDC5_G_2	2	2125	4800	7000	12000	14050	12973	1067	10	0	1077	99.07	0.93	0
GLUD2_N_1	1	8000	15000	26000	30000	18352	18304	48	0	0	48	100	0	0
GLUD2_G_1	1	12500	15000	26000	30000	13715	12823	883	0	9	892	98.99	0	1.01
GLUD2_T	1	8750	15000	26000	30000	13980	9813	4167	0	0	4167	100	0	0
GLUD2_N_2	2	8000	15000	26000	30000	15945	2870	13075	0	0	13075	100	0	0
GLUD2_G_2	2	9000	15000	26000	30000	15261	2082	13179	0	0	13179	100	0	0
MAGEE1_N_1	1	12000	15000	34000	28500	16827	16712	115	0	0	115	100	0	0
MAGEE1_G_1	1	7000	15000	34000	28500	18131	17672	442	3	14	459	96.3	0.65	3.05
MAGEE1_T	1	15000	15000	34000	28500	14225	12693	1532	0	0	1532	100	0	0
MAGEE1_N_2	2	10800	15000	34000	28500	16549	9381	7168	0	0	7168	100	0	0
MAGEE1_G_2	2	11000	15000	34000	28500	13257	5448	7808	1	0	7809	99.99	0.01	0
WNT10b_N_1	1	4500	6500	11500	17500	16058	15991	59	1	7	67	88.06	1.49	10.45
WNT10b_G_1	1	3600	5900	11500	17500	16899	13363	3309	67	160	3536	93.58	1.89	4.52
WNT10b_T	1	3350	7500	11500	17500	15043	13448	1590	4	1	1595	99.69	0.25	0.06
WNT10b_N_2	2	4500	7000	11500	17500	11133	10470	640	1	22	663	96.53	0.15	3.32
WNT10b_G_2	2	3600	5900	11500	17500	15899	15572	321	0	6	327	98.17	0	1.83
